# Supplementary material for: Exploring the growth trait molecular markers in two sheep breeds based on Genome-wide association analysis
Source: PLoS One. 2023 Mar 23;18(3):e0283383. doi: 10.1371/journal.pone.0283383 (PMC10035858; doi:10.1371/journal.pone.0283383)
Supplement: S1 Table — (XLSX) [file pone.0283383.s001.xlsx]

## Sheet: S1 Table. Data for the top 1% o
S1 Table. Data for the top 1% of SNPs from small to large were obtained from GWAS of body length.
Trait	Marker	Chromosome	position	P values
body length	s34880.1	1	270061	0.00029567
body length	s39783.1	1	1368344	3.227e-05
body length	s61167.1	1	6161092	0.00031609
body length	OAR1_11563293.1	1	11563293	0.00117
body length	oar3_OAR1_30091919	1	30091919	0.00146
body length	s15443.1	1	31006930	0.00031609
body length	OAR1_31068766.1	1	31068766	0.00024839
body length	OAR1_44848802.1	1	44848802	0.00105
body length	OAR1_59527140.1	1	59527140	4.4748e-05
body length	OAR1_60233253.1	1	60233253	0.00135
body length	OAR1_64395136.1	1	64395136	0.00076571
body length	OAR1_72776475.1	1	72776475	0.0015
body length	OAR1_78275547.1	1	78275547	0.00077101
body length	s12028.1	1	79941241	7.2386e-05
body length	OAR1_90512133.1	1	90512133	0.00132
body length	OAR1_104822875.1	1	98259388	6.2801e-05
body length	OAR1_106707700.1	1	106707700	0.00031609
body length	s06116.1	1	109250459	0.00054678
body length	s08615.1	1	111083578	2.9349e-05
body length	s15183.1	1	111448062	0.00031609
body length	OAR1_130003540.1	1	130003540	0.0002252
body length	OAR1_132131514.1	1	132131514	0.00010573
body length	OAR1_141198862.1	1	141198862	0.00056578
body length	OAR1_154278738.1	1	154278738	0.00031609
body length	OAR1_167329026.1	1	155344880	0.00069723
body length	OAR1_167422087.1	1	167422087	0.00031609
body length	s73775.1	1	170786456	0.00128
body length	OAR1_187784898.1	1	174281498	0.00031197
body length	OAR1_174856446.1	1	174856446	0.00105
body length	OAR1_186891721_X.1	1	186891721	0.00031609
body length	OAR1_191206898.1	1	191206898	0.00159
body length	s09900.1	1	193186331	0.00027
body length	Chr1:193940839	1	193940839	4.4847e-05
body length	s38262.1	1	200966182	0.00084587
body length	OAR1_208608268.1	1	208608268	0.00131
body length	s61835.1	1	208667372	0.00141
body length	OAR1_223367286.1	1	223367286	3.2547e-06
body length	OAR1_224941205.1	1	224941205	0.00011114
body length	OAR1_230396947.1	1	230396947	0.00087503
body length	oar3_OAR1_244350318	1	244350318	0.00093717
body length	s00653.1	1	249621979	6.1082e-05
body length	s02876.1	1	253872486	0.00061886
body length	OAR1_254123863.1	1	254123863	7.6549e-05
body length	OAR1_258898763.1	1	258898763	0.00168
body length	s05154.1	1	263205027	0.00096936
body length	OAR1_280813799.1	1	280813799	0.00107
body length	s70716.1	1	281095559	0.0005345
body length	s59682.1	1	285077556	0.00031609
body length	s00845.1	1	285814946	9.6452e-05
body length	OAR1_294323954.1	1	294323954	0.00031609
body length	s69472.1	2	1396820	0.00048624
body length	s69198.1	2	3624050	0.00088787
body length	oar3_OAR2_7507352	2	7507352	2.4309e-05
body length	s52429.1	2	9419106	0.00029638
body length	OAR2_9521725.1	2	9521725	5.0499e-05
body length	oar3_OAR2_30011328	2	30011328	1.0958e-07
body length	s14650.1	2	35747191	0.00031609
body length	s74486.1	2	38047553	0.00031609
body length	OAR2_42023278.1	2	42023278	0.00165
body length	s15053.1	2	43494677	0.00051791
body length	s55207.1	2	50308671	0.00155
body length	OAR2_54691204.1	2	54691204	0.00018236
body length	OAR2_64205589.1	2	64205589	0.00057353
body length	OAR2_86740277.1	2	81592497	0.00024057
body length	OAR2_84171527.1	2	84171527	0.00015901
body length	OAR2_93381143.1	2	93381143	0.00122
body length	OAR2_96371712.1	2	96371712	0.00061999
body length	OAR2_98995823.1	2	98995823	3.2135e-07
body length	Chr2:107510608	2	107510608	0.00111
body length	Chr2:109930894	2	109930894	2.8496e-05
body length	oar3_OAR2_115605214	2	115605214	0.00093271
body length	oar3_OAR2_117930446	2	117930446	0.00145
body length	OAR2_119604666.1	2	119604666	0.00030241
body length	s66247.1	2	123883955	0.00030241
body length	OAR2_137787334.1	2	137787334	0.00141
body length	s28445.1	2	149034396	0.00028756
body length	OAR2_151516626.1	2	151516626	0.00114
body length	Chr2:160734102	2	160734102	0.00165
body length	OAR2_163747817.1	2	163747817	0.00141
body length	OAR2_173447900.1	2	173447900	0.00064465
body length	OAR2_177722937.1	2	177722937	0.00010159
body length	oar3_OAR2_178829000	2	178829000	0.00070548
body length	OAR2_210988344.1	2	210988344	0.00025269
body length	oar3_OAR2_220376528	2	220376528	0.00078199
body length	s60631.1	2	248084633	4.5274e-05
body length	s62331.1	3	2595359	0.00042057
body length	s17913.1	3	9291806	5.4254e-05
body length	s09110.1	3	18652115	0.00141
body length	s12256.1	3	35936892	0.00040136
body length	s01279.1	3	40009987	0.00075532
body length	OAR3_48428503.1	3	48428503	0.00052278
body length	OAR3_52231735.1	3	52231735	0.00016367
body length	OAR3_67058161.1	3	67058161	0.00058202
body length	OAR3_68985625.1	3	68985625	0.00118
body length	OAR3_70496172_X.1	3	70496172	0.00019181
body length	OAR3_71595294.1	3	71595294	1.6218e-05
body length	OAR3_83323237.1	3	83323237	0.00138
body length	s35034.1	3	85779808	7.2885e-07
body length	oar3_OAR3_87214686	3	87214686	0.00142
body length	OAR3_92495738.1	3	92495738	0.00093037
body length	OAR3_97084511.1	3	97084511	0.00071202
body length	OAR3_98042642.1	3	98042642	5.3021e-05
body length	OAR3_127180087.1	3	119223799	0.00084968
body length	OAR3_130848924_X.1	3	130848925	0.00097514
body length	OAR3_135588005.1	3	135588005	0.00082829
body length	OAR3_149418743.1	3	139623270	0.00010463
body length	OAR3_141681710.1	3	141681710	0.00089788
body length	s25992.1	3	145632982	0.00079938
body length	oar3_OAR3_154012575	3	154012575	0.00032398
body length	OAR3_155288261.1	3	155288261	2.8667e-05
body length	Chr3:155803247	3	155803247	0.00095988
body length	Chr3:158371270	3	158371270	9.9492e-05
body length	OAR3_158514494.1	3	158514494	0.00099283
body length	s75549.1	3	163355992	0.00027975
body length	OAR3_163532819.1	3	163532819	0.00031609
body length	OAR3_165450843.1	3	165450843	0.00031609
body length	OAR3_169638438.1	3	169638438	0.00141
body length	OAR3_190755374.1	3	190755374	0.00077337
body length	OAR3_191361937.1	3	191361937	0.00115
body length	OAR3_203329937.1	3	203329937	0.0016
body length	s54927.1	3	203458429	0.00026029
body length	s66064.1	3	212839104	6.8994e-05
body length	s31161.1	3	213323529	0.00121
body length	oar3_OAR3_214749108	3	214749108	0.00126
body length	OAR3_220521478.1	3	220521478	0.0005007
body length	s32925.1	3	228298944	7.7591e-05
body length	s17644.1	3	231111022	0.00031609
body length	s66708.1	4	4979801	0.00093235
body length	oar3_OAR4_8018220	4	8018220	0.00161
body length	s06839.1	4	9954124	0.0016
body length	OAR4_11532952.1	4	11532952	0.00080541
body length	OAR4_13482785.1	4	13482785	0.00107
body length	OAR4_22174006_X.1	4	22174007	5.8349e-05
body length	OAR4_25715433.1	4	25715433	0.00051199
body length	OAR4_27818517.1	4	27818517	6.116e-05
body length	OAR4_36981043.1	4	36981043	0.00165
body length	OAR4_45088426.1	4	42810217	0.00148
body length	s07705.1	4	69838874	0.0001089
body length	OAR4_73967099.1	4	73967099	0.00033656
body length	OAR4_75146926.1	4	75146926	0.00166
body length	s23365.1	4	80104973	0.00101
body length	OAR4_86991225.1	4	86991225	0.00012898
body length	OAR4_95728129.1	4	95728129	0.00064162
body length	OAR4_108654366.1	4	108654366	2.9985e-05
body length	s25374.1	4	111164279	0.00082966
body length	OAR4_112344847.1	4	112344847	0.00162
body length	s17608.1	4	112540112	0.00095632
body length	OAR4_114218496.1	4	114218496	4.7829e-05
body length	OAR4_117467024.1	4	117467024	0.00031609
body length	OAR4_118188866.1	4	118188866	0.0011
body length	s03288.1	4	125464446	0.00031609
body length	s33225.1	4	125947724	0.00031609
body length	s08405.1	4	125999545	0.00015953
body length	s29940.1	5	7848487	0.00090593
body length	oar3_OAR5_9136251	5	9136251	0.00059016
body length	s53436.1	5	16120080	0.00066754
body length	s64960.1	5	24684858	0.00157
body length	s71325.1	5	30093822	0.0014
body length	Chr5:30285415	5	30285415	0.00081564
body length	OAR5_30741727.1	5	30741727	0.00103
body length	s66091.1	5	43775137	0.00068232
body length	s69697.1	5	44799719	0.00051623
body length	s25777.1	5	48621235	8.2027e-05
body length	OAR5_49675142.1	5	49675142	3.0068e-05
body length	OAR5_57776851.1	5	57776851	0.00073179
body length	s72695.1	5	69032582	0.00083396
body length	OAR5_79523364.1	5	72324510	0.00126
body length	s34559.1	5	75099592	0.00075648
body length	s23089.1	5	76394195	0.00020973
body length	OAR5_82189005.1	5	82189005	0.00012067
body length	oar3_OAR5_82898162	5	82898162	0.00017884
body length	OAR5_89882950.1	5	89882950	0.00165
body length	OAR5_92532112.1	5	92532112	0.00040111
body length	Chr5:92669436	5	92669436	0.00083437
body length	OAR5_96316812.1	5	96316812	0.00111
body length	OAR5_100812608.1	5	100812608	0.00099117
body length	OAR5_103269743.1	5	103269743	7.4524e-07
body length	s35247.1	5	116342548	0.00031609
body length	s31333.1	6	9833973	0.00031609
body length	OAR6_28175615.1	6	28175615	0.00031609
body length	OAR6_29353848.1	6	29353848	0.00088949
body length	OAR6_32638712_X.1	6	32638713	0.00061284
body length	oar3_OAR6_39034061	6	39034061	0.00028203
body length	OAR6_50343433.1	6	50343433	0.00031609
body length	OAR6_52763436.1	6	52763436	0.00031609
body length	OAR6_61466729.1	6	61466729	0.00138
body length	s68782.1	6	63745778	0.00167
body length	OAR6_70302487.1	6	70302487	0.00054734
body length	OAR6_71318160.1	6	71318160	9.1144e-05
body length	OAR6_73653927.1	6	73653927	0.0012
body length	oar3_OAR6_78192639	6	78192639	0.00095882
body length	OAR6_88918757.1	6	88918757	0.00031609
body length	OAR6_93397312.1	6	93397312	0.00074949
body length	OAR6_94573632.1	6	94573632	0.00072774
body length	OAR6_104486245.1	6	104486245	3.8804e-08
body length	s05095.1	6	106890841	0.00031609
body length	OAR7_10951847.1	7	10951847	0.00141
body length	OAR7_11534229.1	7	11534229	0.00114
body length	OAR7_20086908.1	7	20086908	0.00011335
body length	Chr7:27470212	7	27470212	0.00134
body length	OAR7_53438825.1	7	53438825	4.4481e-05
body length	OAR7_56871274.1	7	56871274	0.00039966
body length	s63393.1	7	61083999	5.7772e-05
body length	OAR7_65887478.1	7	65887478	0.00112
body length	s60581.1	7	68632918	0.00053983
body length	OAR7_70893987.1	7	70893987	0.00065085
body length	s33336.1	7	80402174	7.177e-05
body length	s22353.1	7	85421164	1.1108e-07
body length	s00901.1	7	85573229	0.00069693
body length	s22606.1	7	90511636	0.00085372
body length	oar3_OAR7_93910104	7	93910104	0.00025915
body length	OAR7_95970158.1	7	95970158	0.00148
body length	OAR7_97747842.1	7	97747842	0.00103
body length	OAR7_103424132.1	7	103424132	0.00031609
body length	OAR7_105684082.1	7	105684082	0.00032975
body length	OAR8_8249023.1	8	8249023	4.8185e-05
body length	OAR8_33710104.1	8	33710104	0.00031609
body length	OAR8_45213250.1	8	45213250	4.4748e-05
body length	OAR8_46761618.1	8	46761618	0.00025341
body length	OAR8_47465400.1	8	47465400	0.00032465
body length	OAR8_55095423.1	8	55095423	0.00031609
body length	OAR8_56939019.1	8	56939019	0.00067051
body length	OAR8_63112744.1	8	63112744	0.0001825
body length	Chr8:73869232	8	73869232	0.00112
body length	Chr8:73887326	8	73887326	0.00112
body length	s48400.1	8	77478307	0.00037633
body length	OAR8_78208455.1	8	78208455	2.1332e-05
body length	OAR8_80535394.1	8	80535394	0.00022303
body length	oar3_OAR8_84279532	8	84279532	0.00070988
body length	OAR8_85602823.1	8	85602823	0.00089681
body length	s56894.1	8	91150511	1.0652e-06
body length	s25068.1	8	93983814	0.00137
body length	s36619.1	8	96932113	0.00086724
body length	OAR9_7263100.1	9	7263100	0.00152
body length	OAR9_7904875.1	9	7904875	0.00025434
body length	s23740.1	9	14022517	0.00112
body length	OAR9_23675263.1	9	23675263	0.00031609
body length	OAR9_25416515.1	9	25416515	0.00033938
body length	Chr9:27332965	9	27332965	1.2945e-05
body length	OAR9_29916343.1	9	29916343	0.00141
body length	s73056.1	9	31152353	0.00020406
body length	s07939.1	9	31412422	7.5677e-05
body length	OAR9_34974111.1	9	34974111	0.00015733
body length	OAR9_38757503.1	9	38757503	0.00141
body length	OAR9_42992335.1	9	42992335	0.00091407
body length	OAR9_53952260.1	9	53952260	0.00013131
body length	OAR9_54667609.1	9	54667609	2.2573e-05
body length	OAR9_55140044.1	9	55140044	0.00126
body length	Chr9:76025088	9	76025088	0.0006198
body length	OAR9_85509697.1	9	85509697	0.00025659
body length	s44564.1	9	93717000	0.00131
body length	OAR9_96897397.1	9	96897397	0.00168
body length	OAR9_99133827.1	9	99133827	0.00151
body length	s63859.1	9	99677123	0.00137
body length	OAR10_8833822.1	10	8833822	2.178e-05
body length	OAR10_11370215.1	10	11370215	0.00031609
body length	s32312.1	10	12996937	0.00052298
body length	OAR10_20622713.1	10	20622713	0.00099252
body length	OAR10_24891503.1	10	24891503	0.0016
body length	OAR10_28697870.1	10	28697870	0.00157
body length	OAR10_29722772.1	10	29688513	0.00093717
body length	s15772.1	10	30427759	0.00031609
body length	OAR10_50623231.1	10	50623231	0.00127
body length	OAR10_56806383.1	10	56806383	0.00012989
body length	s01281.1	10	81131692	0.00082812
body length	s75340.1	10	93762339	0.0002121
body length	OAR11_2298024_X.1	11	2298025	0.00054112
body length	OAR11_10177509.1	11	10177509	0.00133
body length	s56805.1	11	13772263	2.2374e-05
body length	s00452.1	11	18402612	0.00084512
body length	OAR11_34497217.1	11	34497217	0.00142
body length	OAR11_37056553.1	11	37056553	0.00084307
body length	s17328.1	11	41238186	0.00141
body length	OAR11_42389264.1	11	42389264	0.00092061
body length	s53130.1	11	42469388	0.00047378
body length	OAR11_51556258.1	11	51556258	0.00030675
body length	s53812.1	11	58127930	0.00091822
body length	OAR11_63846580.1	11	63846580	0.00031609
body length	oar3_OAR12_20886	12	20886	0.00023875
body length	OAR12_24704107	12	24704107	1.0971e-06
body length	s35352.1	12	28694194	0.00060356
body length	s60825.1	12	29234838	0.00037752
body length	OAR12_33025957.1	12	33025957	3.9738e-05
body length	OAR12_48062551.1	12	43208603	0.00148
body length	s68281.1	12	44973284	0.00095238
body length	s22692.1	12	46853919	0.00031609
body length	OAR12_51498192.1	12	51498192	0.00031609
body length	OAR12_56494276_X.1	12	56494277	0.00035343
body length	OAR12_57428307.1	12	57428307	0.00089724
body length	OAR12_63292082.1	12	63292082	0.0013
body length	OAR12_74437075.1	12	67752542	0.00015816
body length	s62545.1	12	76424491	0.00031609
body length	DU274962_623.1_dup	12	80005402	0.00134
body length	oar3_OAR13_4243883	13	4243883	0.00027704
body length	OAR13_19871956.1	13	19871956	0.00156
body length	s10269.1	13	19996926	5.6639e-05
body length	OAR13_23311447.1	13	23311447	0.00054784
body length	oar3_OAR13_24549545	13	24549545	0.00116
body length	s06836.1	13	30529599	0.00038867
body length	OAR13_34597728.1	13	34597728	0.00118
body length	OAR13_47720904.1	13	47720904	0.00069264
body length	s50682.1	13	54424261	0.00043045
body length	OAR13_56828696.1	13	56828696	0.00164
body length	s19194.1	13	59068590	0.00122
body length	s24017.1	13	59126959	0.00122
body length	s22047.1	13	59161498	0.00122
body length	s08325.1	13	60182366	0.00031609
body length	OAR13_60550782.1	13	60550782	0.00020139
body length	s46412.1	13	60706150	0.00137
body length	OAR13_76723618.1	13	76723618	0.00065592
body length	s62908.1	13	80325253	0.00141
body length	OAR14_1314896_X.1	14	875672	0.00098107
body length	OAR14_24485107.1	14	23704784	0.00035155
body length	OAR14_29342797.1	14	28204607	0.00038254
body length	OAR14_29003343.1	14	29003343	0.00161
body length	oar3_OAR14_35888737	14	35888737	0.00071035
body length	s29659.1	14	46002505	0.00031609
body length	s14303.1	14	47311244	0.00058708
body length	s54043.1	14	53293282	0.00077488
body length	s26779.1	14	57516915	0.00129
body length	OAR14_68716023.1	14	68716023	0.00017325
body length	s65735.1	15	32320143	0.00031609
body length	s41005.1	15	36334303	0.00031609
body length	OAR15_38489948.1	15	36648070	0.00102
body length	oar3_OAR15_36752450	15	36752450	7.9821e-05
body length	Chr15:58596872	15	58596872	2.9779e-05
body length	OAR15_60424376.1	15	60424376	0.00069779
body length	OAR15_63068221.1	15	63068221	0.00165
body length	Chr15:72103466	15	72103466	0.00139
body length	OAR15_73223803.1	15	73223803	8.4925e-05
body length	s23199.1	15	82167785	0.00034086
body length	OAR15_88764244.1	15	88764244	0.00065838
body length	s75064.1	15	89893653	0.0001118
body length	s72244.1	16	5085440	0.00026798
body length	s47679.1	16	13299276	0.0006977
body length	OAR16_13597726.1	16	13597726	0.00138
body length	OAR16_20966557.1	16	20966557	0.00045053
body length	oar3_OAR16_21532461	16	21532461	0.00090295
body length	s05374.1	16	24601633	0.00088387
body length	OAR16_24956553.1	16	24956553	0.00111
body length	s32951.1	16	41549070	0.00107
body length	OAR16_47088252.1	16	47088252	0.0016
body length	OAR16_47204051.1	16	47204051	0.0016
body length	OAR16_50546916.1	16	50546916	0.00046396
body length	OAR16_55230534.1	16	50725124	0.00085401
body length	OAR16_51057548.1	16	51057548	0.00129
body length	s56867.1	16	62554752	9.701e-05
body length	s54054.1	16	72285272	0.00107
body length	oar3_OAR17_4141859	17	4141859	0.0014
body length	OAR17_6639296.1	17	6639296	0.00128
body length	OAR17_32895559.1	17	32895559	0.00050724
body length	OAR17_36038350_X.1	17	36038351	6.1908e-05
body length	OAR17_39796513.1	17	39796513	3.9427e-05
body length	s47693.1	17	47944390	0.00015358
body length	OAR18_1289368.1	18	1289368	0.00031609
body length	s19366.1	18	8095261	0.00101
body length	OAR18_8383072.1	18	8383072	0.00053977
body length	OAR18_8390910.1	18	8390910	0.00053977
body length	OAR18_10693938.1	18	10693938	0.00123
body length	s37322.1	18	18344001	0.00031609
body length	s02797.1	18	25054018	0.00031609
body length	oar3_OAR18_37517604	18	37517604	0.00083292
body length	OAR18_42158994.1	18	42158994	3.4036e-05
body length	OAR18_42169778.1	18	42169778	3.4036e-05
body length	OAR18_42248352.1	18	42248352	3.4036e-05
body length	OAR18_55588814.1	18	55588814	0.00164
body length	OAR18_59513052.1	18	59513052	0.00031609
body length	oar3_OAR18_63919438	18	63919438	0.0007537
body length	CLPG	18	64391549	0.00072767
body length	s39198.1	18	72336883	1.9787e-05
body length	OAR19_5841347.1	19	5841347	0.0008381
body length	OAR19_10702907.1	19	10702907	0.00031609
body length	OAR19_11506085.1	19	11506085	0.0012
body length	OAR19_18888791.1	19	18888791	1.0675e-05
body length	OAR19_21943876.1	19	21943876	0.00108
body length	OAR19_26785326.1	19	26785326	0.00141
body length	OAR19_42284440.1	19	42284440	0.00142
body length	OAR19_42964158.1	19	42964158	0.00050423
body length	s71479.1	19	60777517	0.00081652
body length	OAR20_1795983.1	20	1795983	1.4994e-05
body length	OAR20_7215413.1	20	7215413	0.00121
body length	s47335.1	20	9570899	0.00031609
body length	s33944.1	20	18709301	0.00069809
body length	OAR20_20513827.1	20	20513827	0.00113
body length	s04959.1	20	23336627	1.2644e-05
body length	OAR20_23511540.1	20	23511540	7.4491e-05
body length	OAR20_26932949.1	20	26932949	0.00031609
body length	s33256.1	20	28639240	0.00013173
body length	oar3_OAR20_33725501	20	33725501	0.00036281
body length	OAR20_39060524.1	20	39060524	0.00076521
body length	s29830.1	20	44240785	0.00021897
body length	s53672.1	20	53076573	0.00141
body length	OAR21_10888052.1	21	10888052	0.00141
body length	OAR21_38037300_X.1	21	38037301	0.00010357
body length	s47244.1	21	48748297	1.504e-09
body length	OAR22_4971296.1	22	4971296	0.00108
body length	OAR22_12892429.1	22	12892429	1.4872e-05
body length	oar3_OAR22_18590286	22	18590286	0.00044581
body length	s02413.1	22	21809273	0.00030966
body length	s53575.1	22	21918271	0.0001941
body length	OAR22_21965564.1	22	21965564	0.0001941
body length	s30093.1	22	22489311	0.00031609
body length	OAR22_24239807.1	22	24239807	0.00095594
body length	OAR22_24952721.1	22	24952721	0.00037298
body length	OAR22_26303352.1	22	26303352	1.02e-05
body length	s20803.1	22	26470500	1.02e-05
body length	OAR22_28965871.1	22	28965871	0.00075072
body length	OAR22_29381526.1	22	29381526	0.00116
body length	OAR22_29741618.1	22	29741618	7.9567e-05
body length	oar3_OAR22_35260832	22	35260832	0.00161
body length	OAR22_42396861.1	22	42396861	0.00168
body length	s34042.1	22	42627177	0.00154
body length	s33384.1	22	44818484	0.00051419
body length	OAR23_9318423.1	23	9318423	0.00154
body length	OAR23_19521373.1	23	19521373	0.00164
body length	OAR23_19555176.1	23	19555176	0.00121
body length	OAR23_34148286.1	23	34148286	0.00058988
body length	OAR23_35645813.1	23	35645813	0.00122
body length	s21689.1	23	42175339	0.00141
body length	s34213.1	23	42742497	0.00104
body length	s26197.1	23	54240525	0.00069017
body length	OAR23_57658318.1	23	57658318	0.00031609
body length	OAR23_59372119.1	23	59372119	8.2838e-05
body length	OAR23_63417651.1	23	59418377	0.00015437
body length	s49121.1	24	1259140	0.00073814
body length	s57470.1	24	2531414	0.00021155
body length	OAR24_8533480.1	24	8533480	0.00152
body length	s27883.1	24	11113060	0.00087782
body length	s45778.1	24	11146202	0.00119
body length	OAR24_13240468.1	24	13240468	0.0005415
body length	Chr24:16230427	24	16230430	4.6827e-05
body length	s44380.1	24	17932024	1.1643e-05
body length	s38533.1	24	20222711	0.00040896
body length	oar3_OAR24_34109827	24	34109827	0.00125
body length	s59571.1	24	36188265	0.00109
body length	OAR25_10160789.1	25	10160789	0.00148
body length	OAR25_10278164.1	25	10278164	0.00011492
body length	s10489.1	25	29090814	0.00031609
body length	OAR25_30442023.1	25	30442023	0.00141
body length	OAR25_31335665.1	25	31335665	0.00126
body length	oar3_OAR25_35306299	25	35306299	0.00103
body length	s75515.1	25	42420884	0.00058154
body length	oar3_OAR25_42990553	25	42990553	0.0005552
body length	s69000.1	26	1311396	0.00134
body length	OAR26_5292175.1	26	5292175	0.00107
body length	OAR26_10130406.1	26	10130406	0.00141
body length	OAR26_30483980.1	26	26385490	0.00167
body length	OAR26_37271774.1	26	32731466	0.00155
body length	s37447.1	26	36143347	0.00123
body length	oar3_OAR26_39364357	26	39364357	0.00076844
body length	s63212.1	26	44702073	0.00141
body length	OARX_5584397.1	27	5584397	8.2027e-05
body length	OARX_7998478.1	27	7998478	0.00075359
body length	s16473.1	27	27794314	1.2506e-05
body length	oar3_OARX_37302591	27	37302591	0.00152
body length	OARX_38817771.1	27	38817771	0.00031609
body length	OARX_45655473.1	27	45655473	0.00166
body length	OARX_48833538.1	27	48833538	9.8716e-05
body length	s39212.1	27	51187006	0.00063402
body length	oar3_OARX_64659019	27	64659019	0.00097724
body length	OARX_72164491.1	27	72164491	1.2402e-05
body length	OARX_74706266.1	27	74706266	0.00117
body length	oar3_OARX_79318040	27	79318040	0.0008986
body length	OARX_81029058.1	27	81029058	3.3294e-05
body length	oar3_OARX_87816881	27	87816881	0.00026745
body length	OARX_107094834.1	27	107094834	0.00033346
body length	s45030.1	27	112053857	0.00012459
body length	OARX_121157013.1	27	121157013	6.3072e-05
body length	OARX_124785484.1	27	124785484	0.0001161
