# Supplementary material for: Exploring the growth trait molecular markers in two sheep breeds based on Genome-wide association analysis
Source: PLoS One. 2023 Mar 23;18(3):e0283383. doi: 10.1371/journal.pone.0283383 (PMC10035858; doi:10.1371/journal.pone.0283383)
Supplement: S2 Table — (XLSX) [file pone.0283383.s002.xlsx]

## Sheet: S2 Table. Data for the top 1% o
S2 Table. Data for the top 1% of SNPs from small to large were obtained from GWAS of body height .
Trait	Marker	Chromosome	position	P values
withers height	s05140.1	1	8453239	0.00084061
withers height	OAR1_10362883.1	1	10362883	5.7774e-05
withers height	s02685.1	1	17591949	0.00028924
withers height	OAR1_18966270.1	1	18966270	0.00069159
withers height	s72632.1	1	24872941	4.2527e-05
withers height	s61544.1	1	26488120	0.00037325
withers height	s57286.1	1	31854671	3.6026e-06
withers height	OAR1_32080179.1	1	32080179	3.3577e-05
withers height	OAR1_36892031.1	1	35921824	0.00029195
withers height	oar3_OAR1_40819378	1	40819378	0.00043008
withers height	OAR1_46793091.1	1	46793091	0.00069159
withers height	OAR1_49378253.1	1	49378253	6.6257e-05
withers height	OAR1_50614635.1	1	50614635	0.00074709
withers height	OAR1_54459161.1	1	54459161	0.00069159
withers height	s10696.1	1	55162668	8.1889e-05
withers height	oar3_OAR1_62622001	1	62622001	0.00071265
withers height	Chr1:65725832	1	65725832	0.00039533
withers height	s58781.1	1	68291099	1.5339e-05
withers height	oar3_OAR1_69312516	1	69312516	0.00043981
withers height	s14340.1	1	90694492	0.0001428
withers height	DU295978_729.1	1	106558510	1.2217e-05
withers height	s11516.1	1	110946073	9.3825e-06
withers height	s56663.1	1	120465299	0.00016466
withers height	OAR1_124002420.1	1	124002420	0.00069159
withers height	OAR1_134035072.1	1	134035072	0.00019021
withers height	OAR1_154062793.1	1	154062793	3.4879e-06
withers height	OAR1_154588271.1	1	154588271	9.3825e-06
withers height	OAR1_162108559.1	1	162108559	0.00069159
withers height	OAR1_167163730.1	1	167163730	0.00037176
withers height	OAR1_167845119.1	1	167845119	0.00035353
withers height	OAR1_171959158.1	1	171959158	1.3889e-05
withers height	OAR1_172859107.1	1	172859107	7.024e-05
withers height	OAR1_178984114.1	1	178984114	0.00078467
withers height	OAR1_185450355.1	1	185450355	0.00069159
withers height	s11788.1	1	195558774	0.00047441
withers height	OAR1_204033889.1	1	204033889	9.3825e-06
withers height	OAR1_204922304.1	1	204922304	0.00041122
withers height	OAR1_224274616.1	1	207719161	7.4057e-05
withers height	s61835.1	1	208667372	3.4198e-06
withers height	OAR1_208975948.1	1	208975948	0.0007645
withers height	OAR1_213958272.1	1	213958272	0.00068465
withers height	s48796.1	1	214035478	0.00084061
withers height	OAR1_224485624.1	1	224485624	4.6218e-05
withers height	s06270.1	1	226537720	6.1825e-07
withers height	OAR1_232960685.1	1	232960685	9.7398e-05
withers height	OAR1_233249488.1	1	233249488	0.00032701
withers height	OAR1_259109428.1	1	259109428	9.854e-05
withers height	s18320.1	1	262528936	2.3624e-05
withers height	s05154.1	1	263205027	0.00016282
withers height	OAR1_265795032.1	1	265795032	2.2501e-05
withers height	OAR1_276613221.1	1	276613221	0.00034298
withers height	OAR1_291859755.1	1	291859755	0.00012784
withers height	s62283.1	1	294633699	0.00015801
withers height	OAR1_295977280.1	1	295977280	0.00069159
withers height	s25685.1	2	5468932	0.00020398
withers height	s14482.1	2	16302025	0.00084061
withers height	OAR2_17444982.1	2	17444982	0.0006808
withers height	OAR2_19135778.1	2	19135778	0.00069159
withers height	OAR2_22354106.1	2	22354106	0.00041208
withers height	Chr2:31084272	2	31084272	0.00012914
withers height	OAR2_34776337.1	2	34776337	0.00080076
withers height	s58062.1	2	46196697	0.00084061
withers height	OAR2_47716594.1	2	47716594	5.7791e-05
withers height	s28152.1	2	50408460	0.00084061
withers height	OAR2_50597007.1	2	50597007	0.00076894
withers height	OAR2_61286442.1	2	61286442	6.2643e-05
withers height	OAR2_67045054.1	2	67045054	0.00014931
withers height	Chr2:85433798	2	85433798	0.00028859
withers height	OAR2_90992268.1	2	90992268	0.0004726
withers height	OAR2_91590788.1	2	91590788	0.00054453
withers height	OAR2_98570655.1	2	98570655	0.00032426
withers height	OAR2_103402121.1	2	103402121	0.00018208
withers height	OAR2_104143774.1	2	104143774	0.00043936
withers height	Chr2:111010640	2	111010640	7.3977e-06
withers height	s44731.1	2	111183785	0.00028264
withers height	s75796.1	2	111718322	5.4908e-06
withers height	OAR2_114207253.1	2	114207253	0.0002302
withers height	OAR2_115128418.1	2	115128418	0.00011236
withers height	OAR2_115161404.1	2	115161404	0.00011236
withers height	Chr2:117457778	2	117457778	4.6316e-06
withers height	DU300339_104.1_dup	2	118245391	0.00030485
withers height	s41262.1	2	124360147	0.00036512
withers height	OAR2_131907937.1	2	131907937	0.0003359
withers height	OAR2_133530461.1	2	133530461	6.5878e-06
withers height	OAR2_135548780.1	2	135548780	0.00010128
withers height	OAR2_137787334.1	2	137787334	3.4198e-06
withers height	OAR2_143916009.1	2	143916009	0.00022323
withers height	OAR2_146289436.1	2	146289436	8.3864e-05
withers height	OAR2_151879672.1	2	151879672	0.00069159
withers height	OAR2_152965693.1	2	152965693	6.9985e-05
withers height	OAR2_163051299.1	2	163051299	0.00073162
withers height	OAR2_163747817.1	2	163747817	3.4198e-06
withers height	OAR2_175122529.1	2	165486783	0.00011069
withers height	OAR2_166352042.1	2	166352042	0.00046035
withers height	s68096.1	2	167483000	0.00020361
withers height	s25163.1	2	185983087	9.3825e-06
withers height	OAR2_187556618.1	2	187556618	0.00067411
withers height	OAR2_188516727.1	2	188516727	0.00026466
withers height	s24138.1	2	188735636	4.7628e-05
withers height	OAR2_189570766.1	2	189570766	0.00016893
withers height	OAR2_199620426.1	2	199620426	0.00026532
withers height	s38172.1	2	213420233	0.00075678
withers height	OAR2_213512577.1	2	213512577	0.0008201
withers height	s72179.1	2	234040786	0.00071849
withers height	Chr2:234770887	2	234770887	0.00032404
withers height	OAR2_237097273.1	2	237097273	0.00019467
withers height	s74231.1	2	248831767	0.00069159
withers height	s32680.1	2	253124239	0.00069159
withers height	s23699.1	2	256856249	0.00017091
withers height	s40011.1	2	256981037	0.00084061
withers height	s00441.1	2	257070998	0.00069159
withers height	s43785.1	3	17026008	9.0981e-06
withers height	s09110.1	3	18652115	3.4198e-06
withers height	OAR3_25837531.1	3	25837531	9.655e-05
withers height	OAR3_37641864.1	3	37641864	0.00084374
withers height	OAR3_44825376.1	3	41906687	9.0334e-06
withers height	OAR3_42310885.1	3	42310885	0.00071396
withers height	OAR3_65942256.1	3	65942256	0.00046796
withers height	s75746.1	3	73312314	4.4592e-05
withers height	s07127.1	3	91226960	0.00084061
withers height	s74187.1	3	96578471	0.00024342
withers height	OAR3_108593195.1	3	108593195	0.00021551
withers height	OAR3_149458136.1	3	139665322	0.00036316
withers height	OAR3_140005173.1	3	140005173	0.00047211
withers height	OAR3_140679608.1	3	140679608	0.00068016
withers height	OAR3_149319006.1	3	149319006	0.00065129
withers height	OAR3_154298018.1	3	154298018	0.00077462
withers height	s49048.1	3	154845985	0.00025012
withers height	s59799.1	3	161301341	0.00034339
withers height	oar3_OAR3_161578909	3	161578909	0.00078138
withers height	OAR3_166417678.1	3	166417678	0.00084061
withers height	OAR3_169638438.1	3	169638438	3.4198e-06
withers height	s06927.1	3	171305338	0.00069159
withers height	oar3_OAR3_174313444	3	174313444	0.00069739
withers height	OAR3_177343455.1	3	177343455	0.00022442
withers height	OAR3_182229767.1	3	182229767	0.00084061
withers height	OAR3_183073425.1	3	183073425	0.00057147
withers height	s26854.1	3	183909332	5.4908e-06
withers height	OAR3_184802709.1	3	184802709	0.00069159
withers height	OAR3_201945061.1	3	201945061	8.1889e-05
withers height	OAR3_204552264.1	3	204552264	0.00050337
withers height	OAR3_206083549.1	3	206083549	0.00026666
withers height	OAR3_210760179.1	3	210760179	0.000848
withers height	OAR4_1190172.1	4	1190172	0.00069159
withers height	OAR4_3420608.1	4	3420608	3.0128e-05
withers height	s14987.1	4	7081056	6.9907e-05
withers height	s57453.1	4	9893606	0.00073179
withers height	OAR4_11174214.1	4	11174214	3.3577e-05
withers height	OAR4_14869610.1	4	14869610	0.00069159
withers height	OAR4_20257612.1	4	20257612	0.00084061
withers height	OAR4_20294331.1	4	20294331	0.00084061
withers height	OAR4_24114290.1	4	24114290	8.9622e-05
withers height	OAR4_38586087.1	4	38586087	0.00016893
withers height	OAR4_41786164.1	4	41786164	5.5094e-05
withers height	OAR4_55744716.1	4	55744716	0.00051979
withers height	OAR4_56585693_X.1	4	56585694	0.00069159
withers height	OAR4_59013386.1	4	59013386	1.6516e-05
withers height	OAR4_77282336.1	4	77282336	0.00064048
withers height	OAR4_88197262.1	4	88197262	0.00057128
withers height	OAR4_89031387.1	4	89031387	2.0365e-05
withers height	OAR4_90476758.1	4	90476758	7.7723e-05
withers height	OAR4_91329005.1	4	91329005	0.00068713
withers height	OAR4_108654366.1	4	108654366	2.0628e-05
withers height	OAR4_111473821.1	4	111473821	0.00084061
withers height	OAR4_114218496.1	4	114218496	7.9114e-05
withers height	Chr4:114254183	4	114254183	0.00037448
withers height	s61513.1	5	1626572	8.9737e-05
withers height	s08913.1	5	5940918	0.00014174
withers height	s63378.1	5	14262699	0.00084061
withers height	s59159.1	5	14666053	0.00069159
withers height	s68993.1	5	16222967	0.00084061
withers height	s43744.1	5	16270085	0.00084061
withers height	s30132.1	5	21473878	1.3889e-05
withers height	OAR5_23400692.1	5	23400692	0.00022923
withers height	s15153.1	5	24330458	0.00036155
withers height	OAR5_35268532.1	5	35268532	0.00069159
withers height	OAR5_35340500.1	5	35340500	3.1526e-06
withers height	OAR5_36918513_X.1	5	36918514	0.00028377
withers height	s03392.1	5	46334568	0.00014982
withers height	s25777.1	5	48621235	0.00036146
withers height	s14443.1	5	52581460	0.00059159
withers height	s44425.1	5	55692245	6.8748e-05
withers height	OAR5_62129516.1	5	57085267	0.00033034
withers height	OAR5_57090421.1	5	57090421	0.00010063
withers height	OAR5_63727768.1	5	63727768	0.00084061
withers height	s13408.1	5	76200320	0.00020498
withers height	OAR5_79669328.1	5	79669328	0.00036999
withers height	OAR5_79793858.1	5	79793858	0.00078154
withers height	OAR5_79829554.1	5	79829554	0.00034629
withers height	OAR5_82651741.1	5	82651741	3.8306e-06
withers height	OAR5_86210872.1	5	86210872	0.00068782
withers height	Chr5:102151738	5	102151745	8.3502e-05
withers height	OAR6_941559.1	6	941559	0.000551
withers height	s59760.1	6	21492107	0.00069159
withers height	OAR6_32186608.1	6	32186608	3.6158e-07
withers height	oar3_OAR6_37543294	6	37543294	0.00031769
withers height	OAR6_38428628.1	6	38428628	0.00021038
withers height	OAR6_38840563.1	6	38840563	0.00077241
withers height	OAR6_38863569.1	6	38863569	0.00077241
withers height	OAR6_40277406.1	6	40277406	0.00084061
withers height	OAR6_42576838.1	6	42576838	0.00084061
withers height	s63186.1	6	43178901	2.8589e-05
withers height	s26633.1	6	43881022	8.1889e-05
withers height	OAR6_44623765.1	6	44623765	9.0981e-06
withers height	OAR6_47350758.1	6	47350758	0.00053755
withers height	s08703.1	6	49249020	0.0001192
withers height	OAR6_53340354.1	6	53340354	0.00069159
withers height	OAR6_56978564.1	6	56978564	9.0981e-06
withers height	OAR6_58853264.1	6	58853264	0.00069159
withers height	OAR6_65590517.1	6	65590517	3.6624e-05
withers height	s64219.1	6	75212225	2.0185e-05
withers height	s09097.1	6	98957640	0.00057686
withers height	s24742.1	6	111192826	0.00069692
withers height	OAR6_125865360.1	6	125865360	0.00016893
withers height	s47717.1	6	127882842	2.0795e-05
withers height	s62964.1	6	128766734	0.00084061
withers height	s71297.1	6	128803589	0.00069159
withers height	OAR7_6544119.1	7	6658962	0.00030862
withers height	OAR7_10951847.1	7	10951847	3.4198e-06
withers height	OAR7_13016655.1	7	13016655	0.00069159
withers height	s63362.1	7	16843247	0.00013419
withers height	OAR7_23786140.1	7	23786140	0.00053952
withers height	OAR7_32005419.1	7	32005419	0.00069159
withers height	oar3_OAR7_51318010	7	51318010	0.00056845
withers height	OAR7_55075040.1	7	55075040	0.00027657
withers height	s53071.1	7	55151272	0.00084169
withers height	OAR7_66814857.1	7	60935064	0.00017383
withers height	s56368.1	7	74949488	0.00061448
withers height	OAR7_76807181.1	7	76807181	0.00082538
withers height	OAR7_82160891.1	7	82160891	0.00066311
withers height	s13905.1	7	82429544	5.6756e-05
withers height	s00901.1	7	85573229	0.00035085
withers height	OAR7_96200781.1	7	96200781	0.00069159
withers height	OAR7_102639800.1	7	102639800	5.179e-07
withers height	OAR7_103222037.1	7	103222037	0.00069159
withers height	OAR8_4654334.1	8	4654334	4.4999e-05
withers height	OAR8_5436838.1	8	5436838	0.00064593
withers height	OAR8_8249023.1	8	8249023	0.0003369
withers height	OAR8_11710550.1	8	10524366	0.00041799
withers height	OAR8_16640426.1	8	16640426	1.98e-05
withers height	OAR8_17297474.1	8	17297474	0.0006274
withers height	s00683.1	8	20840776	3.6624e-05
withers height	OAR8_22108137.1	8	22108137	3.0958e-05
withers height	s08950.1	8	40862032	0.00014174
withers height	OAR8_52659990.1	8	52659990	0.00084061
withers height	OAR8_62521669.1	8	62521669	0.00045621
withers height	s43099.1	8	84111779	0.00074845
withers height	OAR8_84823336.1	8	84823336	0.00036147
withers height	s14849.1	9	9956392	0.00029842
withers height	OAR9_10245509.1	9	10245509	0.00068012
withers height	OAR9_16240217.1	9	16240217	0.00027106
withers height	OAR9_29916343.1	9	29916343	3.4198e-06
withers height	OAR9_38757503.1	9	38757503	3.4198e-06
withers height	OAR9_61574672.1	9	61574672	9.3825e-06
withers height	OAR9_62169543.1	9	62169543	0.00061066
withers height	OAR9_64384776.1	9	64384776	0.00044375
withers height	s36324.1	9	71790319	4.6521e-05
withers height	OAR9_72793362.1	9	72793362	0.0001253
withers height	OAR9_76941288.1	9	76941288	0.00044656
withers height	s61791.1	9	78860065	0.00017005
withers height	OAR9_78866864.1	9	78866864	0.00017005
withers height	OAR9_95394319.1	9	95394319	0.00069159
withers height	s57918.1	10	12954725	0.00084061
withers height	s24905.1	10	20012837	0.00084013
withers height	s16941.1	10	33199093	0.00069159
withers height	OAR10_50533735.1	10	50533735	0.00015761
withers height	OAR10_60624505.1	10	60624505	0.00019076
withers height	OAR10_61154676.1	10	61154676	0.00033363
withers height	OAR10_85570397.1	10	85570397	1.201e-05
withers height	OAR10_86748231.1	10	86748231	0.00069159
withers height	s37825.1	10	93634878	0.00016893
withers height	s16076.1	11	2010956	0.00069159
withers height	OAR11_9149048.1	11	9149048	5.6756e-05
withers height	s26939.1	11	16655181	0.00070516
withers height	s06897.1	11	23269554	0.00048721
withers height	s44631.1	11	23379020	0.00048721
withers height	OAR11_25205423.1	11	25205423	0.00034441
withers height	DU235701_99.1	11	26637014	3.496e-06
withers height	s56248.1	11	27807356	0.00018014
withers height	OAR11_29133556.1	11	29133556	0.0005598
withers height	s17328.1	11	41238186	3.4198e-06
withers height	s53130.1	11	42469388	0.00055
withers height	OAR11_49728789.1	11	49728789	0.00067446
withers height	OAR11_49829867_X.1	11	49829868	0.00016893
withers height	s15499.1	11	53422748	3.6624e-05
withers height	s53812.1	11	58127930	0.00052269
withers height	s42996.1	11	61987200	0.00029152
withers height	OAR12_14036242.1	12	14036242	0.00016893
withers height	OAR12_27834958.1	12	27834958	0.00018034
withers height	oar3_OAR12_28686752	12	28686752	0.0001812
withers height	OAR12_31806742.1	12	31806742	0.00045745
withers height	s37973.1	12	33736088	0.00046992
withers height	OAR12_39530295.1	12	35357035	0.00035998
withers height	OAR12_35612866.1	12	35612866	0.00069159
withers height	OAR12_43103127.1	12	43103127	0.00069159
withers height	OAR12_51965337.1	12	51965337	0.00059283
withers height	OAR12_76687464.1	12	76687464	0.00022481
withers height	OAR13_6250224.1	13	6250224	0.00056516
withers height	s32699.1	13	9007786	0.00069159
withers height	s40917.1	13	10738386	0.00069159
withers height	OAR13_21346730.1	13	21346730	0.0001915
withers height	OAR13_22492081.1	13	22492081	0.00018521
withers height	s64825.1	13	28232700	0.00078322
withers height	s61878.1	13	32681615	0.00069309
withers height	OAR13_39835484.1	13	39835484	3.8436e-05
withers height	s02244.1	13	41371171	0.00042286
withers height	s31612.1	13	44012818	0.00078992
withers height	OAR13_50641702.1	13	50641702	1.0465e-08
withers height	OAR13_56959404.1	13	56959404	0.00069159
withers height	OAR13_57247946.1	13	57247946	0.00040181
withers height	oar3_OAR13_59661412	13	59661412	0.00016027
withers height	OAR13_76037044.1	13	76037044	0.00011699
withers height	OAR13_78419787.1	13	78419787	0.0003856
withers height	OAR13_78730272.1	13	78730272	0.00069159
withers height	OAR13_79438401.1	13	79438401	0.00056327
withers height	s62908.1	13	80325253	3.4198e-06
withers height	250506CS3900487100001_1521.1	14	1552575	0.00024278
withers height	s31989.1	14	6914558	0.00069159
withers height	OAR14_8945560.1	14	8945560	0.00072253
withers height	OAR14_19654532.1	14	19654532	4.515e-05
withers height	OAR14_21279286.1	14	21279286	9.4602e-06
withers height	s43914.1	14	23920321	0.00057226
withers height	OAR14_25669530.1	14	25669530	0.00014174
withers height	OAR14_25783175.1	14	25783175	9.7926e-05
withers height	OAR14_28394503.1	14	28394503	0.00012714
withers height	s45533.1	14	34538177	0.00084061
withers height	s14303.1	14	47311244	6.5104e-05
withers height	s50401.1	14	48213628	9.8663e-05
withers height	s24597.1	14	49053815	4.7208e-05
withers height	s73065.1	14	51439732	0.00033293
withers height	s27190.1	14	52975263	0.00069159
withers height	OAR14_58104354.1	14	58104354	0.00080179
withers height	Chr14:59954073	14	59954073	0.00017468
withers height	s59641.1	14	67651709	0.00084061
withers height	s46615.1	15	24845460	0.00066696
withers height	s21077.1	15	28231787	0.00078529
withers height	OAR15_31925125.1	15	31925125	0.00069159
withers height	OAR15_39122959.1	15	39122959	0.00027949
withers height	s71120.1	15	45195724	0.00084061
withers height	s53691.1	15	56684731	0.00039143
withers height	OAR15_60273440.1	15	60273440	0.00011966
withers height	OAR15_65505976.1	15	65505976	0.00084061
withers height	OAR15_71942557.1	15	71942557	3.277e-05
withers height	OAR15_73223803.1	15	73223803	0.00015916
withers height	s11066.1	15	79382099	0.00014657
withers height	s19862.1	15	80918716	0.00069159
withers height	OAR15_86546813.1	15	86546813	0.00069159
withers height	OAR16_6472257.1	16	6472257	0.00079993
withers height	s54700.1	16	12477587	0.00055926
withers height	OAR16_34857607.1	16	34857607	1.3926e-05
withers height	OAR16_35183783_X.1	16	35183784	0.00084061
withers height	OAR16_41617317.1	16	41617317	0.00050434
withers height	s33178.1	16	42276965	0.00084061
withers height	OAR16_46146282.1	16	46146282	0.00084061
withers height	OAR16_47146922.1	16	47146922	0.00016893
withers height	OAR16_48444618.1	16	48444618	0.0006362
withers height	OAR16_64811399.1	16	64811399	0.00045235
withers height	s02542.1	16	70886929	0.00032906
withers height	OAR17_409346.1	17	409346	0.00069159
withers height	OAR17_3212742.1	17	3212742	0.00084879
withers height	oar3_OAR17_15601271	17	15601271	0.00016296
withers height	OAR17_25604002.1	17	25604002	0.00069159
withers height	s52728.1	17	29611538	4.969e-07
withers height	OAR17_31362681.1	17	31362681	0.00077595
withers height	OAR17_35327002.1	17	35327002	2.5538e-05
withers height	OAR17_43258867.1	17	43258867	0.00041003
withers height	s66128.1	17	63299849	0.00035124
withers height	s05053.1	17	68912217	0.000205
withers height	s59469.1	18	2600169	2.103e-05
withers height	OAR18_3660474.1	18	3660474	9.7002e-05
withers height	OAR18_7590362.1	18	7590362	0.00056225
withers height	s41372.1	18	11614059	0.00084061
withers height	OAR18_14573961.1	18	14573961	0.0002753
withers height	s55177.1	18	20740927	3.6624e-05
withers height	s55894.1	18	28263597	0.00016893
withers height	oar3_OAR18_28965354	18	28965354	0.00072791
withers height	s39392.1	18	32515050	0.00013668
withers height	OAR18_35972839.1	18	35972839	0.00084061
withers height	OAR18_56901656.1	18	53195282	0.00057226
withers height	Chr18:63339736	18	63339736	0.00045845
withers height	Carwell_SNP_215714_dup	18	64056561	0.00079304
withers height	OAR19_9610570.1	19	9610570	0.00033165
withers height	s70994.1	19	17650179	0.00016571
withers height	OAR19_26785326.1	19	26785326	3.4198e-06
withers height	oar3_OAR19_28051013	19	28051013	0.00061177
withers height	OAR19_37187838.1	19	37187838	0.00073974
withers height	s43852.1	19	41182624	0.00061498
withers height	s15713.1	19	49911992	0.00078965
withers height	s34445.1	19	58200620	0.00014012
withers height	OAR20_2163015.1	20	2163015	0.00055239
withers height	s32811.1	20	3258853	0.00016893
withers height	s74820.1	20	11555933	4.0709e-05
withers height	s66028.1	20	28328434	0.00082434
withers height	OAR20_33633260.1	20	33633260	1.9402e-05
withers height	OAR20_42587532.1	20	42587532	0.00039909
withers height	OAR20_44320222.1	20	44320222	3.8205e-05
withers height	s11259.1	20	45025363	0.0002405
withers height	OAR20_46876960.1	20	46876960	0.00078759
withers height	s53672.1	20	53076573	3.4198e-06
withers height	oar3_OAR21_15195825	21	15195825	0.00043484
withers height	OAR21_19360763.1	21	19360763	8.1889e-05
withers height	s60205.1	21	27300114	0.00055803
withers height	s64866.1	21	35087572	7.4495e-05
withers height	Chr21:36800116	21	36800116	0.00025813
withers height	Chr21:38040404	21	38040404	7.4057e-05
withers height	Chr21:41066931	21	41066931	0.00077596
withers height	OAR21_46682445.1	21	46682445	0.00084061
withers height	OAR22_1443093.1	22	1443093	0.00028236
withers height	OAR22_30761989.1	22	30761989	8.1889e-05
withers height	OAR22_33642320.1	22	33642320	0.00084061
withers height	s62864.1	22	41205346	0.00069159
withers height	s50774.1	22	42099657	0.00065584
withers height	s34755.1	22	48470587	0.00038655
withers height	OAR23_2010666.1	23	2010666	0.00010271
withers height	OAR23_10907326.1	23	10907326	0.00084061
withers height	s75654.1	23	21003925	6.5384e-05
withers height	s21689.1	23	42175339	3.4198e-06
withers height	OAR23_56789345.1	23	56789345	0.00069159
withers height	OAR23_58971409.1	23	58971409	0.00069159
withers height	s57507.1	23	61267139	0.00014368
withers height	s34247.1	23	64085315	8.1889e-05
withers height	s37049.1	23	64227476	0.00069159
withers height	s72313.1	23	65664558	7.4057e-05
withers height	OAR24_6970428.1	24	6970428	0.00081202
withers height	s12995.1	24	8824327	0.00042015
withers height	s11960.1	24	27182138	0.00064478
withers height	s11262.1	24	29782739	5.5165e-05
withers height	OAR24_34073156.1	24	34073156	0.0001443
withers height	s57069.1	24	42335441	0.00069159
withers height	s16306.1	24	42814457	0.00084061
withers height	s08282.1	24	43414683	3.3246e-08
withers height	OAR25_6454935.1	25	6454935	0.00041105
withers height	s25195.1	25	7203123	0.00084061
withers height	s24279.1	25	7605131	0.00016893
withers height	OAR25_11903652.1	25	11903652	0.00016893
withers height	OAR25_12417604.1	25	12417604	0.00016893
withers height	s21640.1	25	13152201	0.00065665
withers height	OAR25_23055526.1	25	23055526	0.00016893
withers height	OAR25_30051833.1	25	30051833	0.00048721
withers height	OAR25_30060524_X.1	25	30060525	0.00048721
withers height	OAR25_30442023.1	25	30442023	3.4198e-06
withers height	s61859.1	25	32376775	0.00039333
withers height	OAR25_34067791.1	25	34067791	0.00012849
withers height	s23349.1	25	36064531	9.1728e-05
withers height	s20119.1	25	45308600	0.00069159
withers height	OAR26_9861652.1	26	9861652	2.5928e-05
withers height	OAR26_10130406.1	26	10130406	3.4198e-06
withers height	oar3_OAR26_10927111	26	10927111	0.00036214
withers height	OAR26_21258388.1	26	21258388	0.00069159
withers height	OAR26_21296812.1	26	21296812	0.00069159
withers height	OAR26_32419850.1	26	32419850	0.00080879
withers height	s63212.1	26	44702073	3.4198e-06
withers height	OAR26_45256559.1	26	45256559	0.00040254
withers height	OARX_5584397.1	27	5584397	0.00036146
withers height	s12123.1	27	16825120	0.00069159
withers height	s31031.1	27	24109448	8.1637e-05
withers height	OARX_38309659.1	27	38309659	0.00069159
withers height	OARX_42401514.1	27	42401514	0.00040549
withers height	OARX_45912356.1	27	45912356	0.00080806
withers height	OARX_64628601.1	27	64628601	0.00024198
withers height	s11584.1	27	75615039	0.00083841
withers height	s71283.1	27	98950590	0.00029812
withers height	OARX_103678943.1	27	103678943	0.00028826
withers height	OARX_105162278.1	27	105162278	5.2589e-05
withers height	OARX_109825816.1	27	109825816	0.00047201
withers height	oar3_OARX_127011707	27	127011707	0.00017764
