# Supplementary material for: Exploring the growth trait molecular markers in two sheep breeds based on Genome-wide association analysis
Source: PLoS One. 2023 Mar 23;18(3):e0283383. doi: 10.1371/journal.pone.0283383 (PMC10035858; doi:10.1371/journal.pone.0283383)
Supplement: S3 Table — (XLSX) [file pone.0283383.s003.xlsx]

## Sheet: S3 Table. Data for the top 1% o
S3 Table. Data for the top 1% of SNPs from small to large were obtained from GWAS of body Weight .
Trait	Marker	Chromosome	position	P values
Weight	s45048.1	1	4650099	0.00021841
Weight	OAR1_7428857.1	1	7428857	0.00097771
Weight	s18647.1	1	9635561	5.248e-05
Weight	s02521.1	1	15631474	0.00039802
Weight	OAR1_17426826.1	1	17361209	0.00139
Weight	oar3_OAR1_33554744	1	33554744	0.00056561
Weight	OAR1_36581483.1	1	36581483	3.9899e-05
Weight	s33893.1	1	40180141	0.0011
Weight	OAR1_42138778.1	1	42138778	0.00080221
Weight	OAR1_57075579.1	1	57075579	0.00173
Weight	OAR1_68163021_X.1	1	68163021	0.00136
Weight	s43016.1	1	76348351	0.00079733
Weight	OAR1_81868201.1	1	81868201	0.00172
Weight	OAR1_83872175.1	1	83872175	0.00023754
Weight	OAR1_83939299.1	1	83939299	0.00023754
Weight	OAR1_84141424.1	1	84141424	0.000253
Weight	s43611.1	1	116791861	0.00097235
Weight	OAR1_155149020.1	1	155149020	0.00072427
Weight	OAR1_159959545.1	1	159959545	0.00178
Weight	OAR1_167004318.1	1	167004318	0.00146
Weight	OAR1_175199648.1	1	175199648	2.0339e-05
Weight	s34288.1	1	191440155	0.00099649
Weight	OAR1_198462100.1	1	198462100	0.00102
Weight	s59942.1	1	201368574	0.00148
Weight	s19124.1	1	215556286	0.00131
Weight	OAR1_221454057.1	1	221454057	0.00191
Weight	Chr1:237326142	1	237326142	0.00021556
Weight	OAR1_244216286.1	1	244216286	3.1955e-05
Weight	DU284713_146.1	1	247731314	3.5678e-05
Weight	OAR1_250379942.1	1	250379942	0.00072648
Weight	OAR1_252518595.1	1	252518595	0.00191
Weight	s33133.1	1	255168152	6.1056e-07
Weight	OAR1_258746229.1	1	258746229	0.00079586
Weight	OAR1_259109428.1	1	259109428	0.00119
Weight	OAR1_260750419.1	1	260750419	0.00048005
Weight	OAR1_276613221.1	1	276613221	1.1803e-06
Weight	s69744.1	1	292362097	0.00011512
Weight	s45224.1	1	298080822	2.5855e-09
Weight	oar3_OAR2_18937730	2	18937730	0.00093322
Weight	oar3_OAR2_22338385	2	22338385	0.00030888
Weight	OAR2_22794313.1	2	22794313	0.00183
Weight	OAR2_32526917_X.1	2	32526917	0.00118
Weight	DU446051_252.1	2	43340923	0.00075552
Weight	OAR2_53359884.1	2	53359884	0.00016794
Weight	OAR2_60010660.1	2	60010660	0.00056952
Weight	OAR2_62980897.1	2	62980897	0.00053115
Weight	s69750.1	2	69173057	0.00024227
Weight	OAR2_79836780.1	2	79836780	0.00171
Weight	OAR2_81544695.1	2	81544695	0.00149
Weight	OAR2_84171527.1	2	84171527	0.00051879
Weight	OAR2_90014679.1	2	90014679	5.6494e-05
Weight	OAR2_94517955.1	2	94517955	0.00151
Weight	OAR2_96722837.1	2	96722837	5.6515e-05
Weight	OAR2_96908968.1	2	96908968	5.6515e-05
Weight	OAR2_98570655.1	2	98570655	0.00018155
Weight	OAR2_106620073.1	2	106620073	0.00078381
Weight	OAR2_117676633.1	2	117676633	0.00178
Weight	s43429.1	2	120073154	0.00079893
Weight	OAR2_128772350.1	2	128772350	0.00067357
Weight	OAR2_130265015.1	2	130265015	0.00035911
Weight	OAR2_132976195.1	2	132976195	0.00135
Weight	s03103.1	2	150167468	0.00153
Weight	oar3_OAR2_159174416	2	159174416	0.00090395
Weight	OAR2_162947851.1	2	162947851	0.00054714
Weight	OAR2_168626876.1	2	168626876	0.00159
Weight	OAR2_179242768.1	2	179242768	3.9997e-07
Weight	s43294.1	2	182500225	0.00079893
Weight	oar3_OAR2_182851544	2	182851544	4.8822e-05
Weight	OAR2_183941873.1	2	183941873	0.00139
Weight	OAR2_184510177_X.1	2	184510178	0.00154
Weight	OAR2_189750050.1	2	189750050	0.00050268
Weight	OAR2_191490428.1	2	191490428	0.00126
Weight	OAR2_191754971.1	2	191754971	0.00126
Weight	OAR2_198470252.1	2	198470252	0.00030657
Weight	OAR2_210121419.1	2	210121419	9.0674e-05
Weight	OAR2_218564378.1	2	218564378	0.00055036
Weight	OAR2_223862860_X.1	2	223862861	0.00015548
Weight	s23140.1	2	231629378	0.00125
Weight	s70589.1	2	248197546	2.2221e-07
Weight	s27851.1	2	248407557	0.00035235
Weight	s27713.1	2	248777930	0.00044535
Weight	OAR2_255078921.1	2	255078921	0.00149
Weight	s06908.1	2	256013179	0.00138
Weight	s58483.1	2	262072267	0.00065554
Weight	OAR3_6617295.1	3	6617295	2.6336e-05
Weight	oar3_OAR3_21130145	3	21130145	0.00126
Weight	s42459.1	3	27290601	3.4413e-07
Weight	OAR3_35075173.1	3	35075173	4.5044e-05
Weight	s35856.1	3	42075027	0.00153
Weight	OAR3_44291290.1	3	44291290	0.00017035
Weight	s45289.1	3	46014973	0.00087946
Weight	OAR3_58660121.1	3	58660121	0.00036788
Weight	oar3_OAR3_58667284	3	58667284	0.00082283
Weight	oar3_OAR3_58704179	3	58704179	0.00082283
Weight	s52477.1	3	58978420	0.00191
Weight	OAR3_66565316.1	3	66565316	0.00016634
Weight	OAR3_67167682_X.1	3	67167682	0.00138
Weight	OAR3_68896384.1	3	68896384	3.6395e-05
Weight	OAR3_74642696.1	3	74642696	0.00161
Weight	OAR3_80829200.1	3	80829200	0.00158
Weight	OAR3_83971441.1	3	83971441	8.9186e-05
Weight	s25194.1	3	86983349	0.00044865
Weight	OAR3_96746121.1	3	96746121	2.8811e-05
Weight	LD_OZ_DU225323_218.1	3	96922361	0.00015848
Weight	s69775.1	3	98280007	5.7929e-05
Weight	s65088.1	3	102477538	7.5379e-05
Weight	s00521.1	3	107672096	0.00088016
Weight	OAR3_120965794.1	3	120965794	0.00040159
Weight	OAR3_121679151.1	3	121679151	0.00041015
Weight	OAR3_138052548_X.1	3	138052549	0.00099053
Weight	OAR3_140271376.1	3	140271376	5.2591e-05
Weight	s33623.1	3	143180424	9.4357e-05
Weight	OAR3_155454982.1	3	145596681	0.00093496
Weight	OAR3_145708138.1	3	145708138	7.98e-05
Weight	OAR3_151019080.1	3	151019080	0.00038546
Weight	OAR3_163747812.1	3	163747812	0.00063867
Weight	s23133.1	3	165654087	0.00178
Weight	OAR3_185727621.1	3	185727621	0.00015685
Weight	OAR3_189910423.1	3	189910423	0.00011557
Weight	OAR3_202179225.1	3	202179225	0.00169
Weight	OAR3_206741225.1	3	206741225	0.00154
Weight	s02461.1	3	216366304	0.00103
Weight	s13671.1	3	235710489	0.00014223
Weight	OAR4_2119921.1	4	2119921	0.00057154
Weight	Chr4:10203311	4	10203311	0.00060433
Weight	OAR4_20451557.1	4	20451557	6.6307e-07
Weight	OAR4_20673156.1	4	20673156	6.1441e-05
Weight	Chr4:29938513	4	29938515	0.00078539
Weight	Chr4:29979601	4	29979609	0.00078539
Weight	OAR4_33022606_X.1	4	33022607	6.9729e-07
Weight	OAR4_36179432.1	4	36179432	0.00073079
Weight	OAR4_49043382.1	4	49043382	0.00070011
Weight	OAR4_58423307.1	4	58423307	0.00015967
Weight	OAR4_66047782.1	4	66047782	0.00098844
Weight	Chr4:70947967	4	70947967	0.00157
Weight	s20809.1	4	75210352	0.00115
Weight	s24964.1	4	80163689	0.00040388
Weight	s47042.1	4	87094038	0.00029616
Weight	OAR4_87552723.1	4	87552723	0.00103
Weight	OAR4_102230122.1	4	102230122	8.6319e-05
Weight	s30265.1	5	493207	0.00022122
Weight	s10578.1	5	2917218	0.00094964
Weight	s41681.1	5	7899572	5.1009e-05
Weight	s31143.1	5	14879713	0.00172
Weight	s66560.1	5	29573692	0.00028092
Weight	OAR5_31142073.1	5	31142073	0.00028974
Weight	OAR5_31732491.1	5	31732491	0.00162
Weight	OAR5_32670593.1	5	32670593	2.7257e-05
Weight	s46299.1	5	40366561	0.0019
Weight	OAR5_46726468.1	5	46726468	0.00089201
Weight	OAR5_52864701.1	5	52864701	0.00138
Weight	OAR5_53047815.1	5	53047815	0.00090938
Weight	OAR5_53096670.1	5	53096670	0.00090938
Weight	s52908.1	5	54512977	4.4503e-05
Weight	OAR5_55048051.1	5	55048051	0.00024435
Weight	s44425.1	5	55692245	0.00034729
Weight	OAR5_70219388.1	5	70219388	3.7411e-05
Weight	Chr5:72486154	5	72486154	0.00029779
Weight	OAR5_80002148.1	5	80002148	0.00127
Weight	s32689.1	5	89019142	0.00191
Weight	OAR5_113908868.1	5	113908868	0.00101
Weight	Chr6:5216258	6	5216258	0.00085012
Weight	s43842.1	6	7379330	0.00037119
Weight	OAR6_10508311.1	6	10508311	0.00080221
Weight	oar3_OAR6_28526188	6	28526188	0.00026504
Weight	s17623.1	6	29513430	6.8337e-07
Weight	OAR6_31825296.1	6	31825296	0.00073712
Weight	oar3_OAR6_34799951	6	34799951	6.4889e-05
Weight	OAR6_34825741.1	6	34825741	0.0004804
Weight	OAR6_36141872.1	6	36141872	0.00026951
Weight	OAR6_37386559.1	6	37386559	0.00080221
Weight	OAR6_37712519.1	6	37712519	0.00107
Weight	OAR6_42528741.1	6	42528741	3.4413e-07
Weight	s46065.1	6	43813645	0.00048459
Weight	OAR6_48236433.1	6	48236433	3.4413e-07
Weight	s08703.1	6	49249020	0.00121
Weight	OAR6_50229073_X.1	6	50229074	5.7824e-05
Weight	OAR6_52940701.1	6	52940701	0.00125
Weight	OAR6_64197416.1	6	64197416	0.00024829
Weight	OAR6_64271958.1	6	64271958	4.1961e-05
Weight	OAR6_70913564.1	6	70913564	0.00029982
Weight	OAR6_81305080.1	6	81305080	0.00085658
Weight	OAR6_88310230.1	6	88310230	0.00041244
Weight	OAR6_88847408.1	6	88847408	0.00111
Weight	OAR6_90808424.1	6	90808424	0.00185
Weight	s32605.1	6	106921725	0.00046076
Weight	s64639.1	6	112773356	0.00105
Weight	s32474.1	6	113061312	0.00010034
Weight	OAR6_125286912.1	6	125286912	0.00078954
Weight	s60809.1	7	539557	0.00073321
Weight	s41607.1	7	3927736	0.00084735
Weight	oar3_OAR7_5341690	7	5341690	0.00038241
Weight	s44621.1	7	8351647	0.00077722
Weight	Chr7:10483774	7	10483774	0.00125
Weight	OAR7_11534229.1	7	11534229	4.7298e-05
Weight	OAR7_12294944.1	7	12294944	0.00177
Weight	s72029.1	7	15078481	2.2221e-07
Weight	OAR7_18356443.1	7	18356443	0.00018695
Weight	oar3_OAR7_23208202	7	23208202	0.00188
Weight	OAR7_28980510.1	7	28980510	0.00142
Weight	OAR7_34234525.1	7	34234525	0.00070578
Weight	OAR7_36689585.1	7	36689585	0.00011233
Weight	OAR7_41862798.1	7	41862798	3.2097e-05
Weight	s58840.1	7	61709940	0.00191
Weight	OAR7_70022349.1	7	70022349	0.00158
Weight	OAR7_87612883.1	7	87612883	0.00111
Weight	OAR7_91618922_X.1	7	91618923	0.00172
Weight	250506CS3901300500001_1084.1	7	97296387	0.00051128
Weight	OAR7_104633749.1	7	104633749	0.00026328
Weight	OAR8_1405331.1	8	1405331	0.00126
Weight	oar3_OAR8_19060129	8	19060129	0.00144
Weight	OAR8_24864126.1	8	24864126	0.00068981
Weight	Chr8:27984638	8	27984638	4.9559e-05
Weight	OAR8_40984723.1	8	38046068	0.00168
Weight	OAR8_38446937.1	8	38446937	0.00095722
Weight	oar3_OAR8_40332833	8	40332833	0.00050403
Weight	OAR8_40819881.1	8	40819881	0.00021841
Weight	OAR8_41474789.1	8	41474789	0.00171
Weight	OAR8_43507894.1	8	43507894	0.00081899
Weight	OAR8_45873570.1	8	45873570	0.00107
Weight	OAR8_47465400.1	8	47465400	0.00178
Weight	OAR8_71176164_X.1	8	71176165	0.00059035
Weight	OAR8_71418617.1	8	71418617	0.0011
Weight	OAR8_77578890.1	8	77578890	0.00011504
Weight	s36619.1	8	96932113	0.0009899
Weight	OAR9_989389.1	9	989389	1.7429e-07
Weight	OAR9_2016628.1	9	2016628	0.00117
Weight	OAR9_3760793.1	9	3760793	0.00075594
Weight	OAR9_7904875.1	9	7904875	0.00024245
Weight	OAR9_12984647.1	9	12984647	0.00019057
Weight	Chr9:20635977	9	20635977	7.2198e-05
Weight	OAR9_32928388.1	9	32928388	0.00175
Weight	OAR9_34691664.1	9	34691664	0.00022824
Weight	s68634.1	9	35938343	0.00025282
Weight	OAR9_38944081.1	9	38944081	0.00098642
Weight	OAR9_48558145.1	9	48558145	0.00089053
Weight	oar3_OAR9_50355802	9	50355802	0.00157
Weight	s37933.1	9	57247398	3.13e-05
Weight	OAR9_57398243.1	9	57398243	2.2221e-07
Weight	OAR9_63315261.1	9	63315261	0.00108
Weight	OAR9_65483377.1	9	65483377	0.00011884
Weight	OAR9_68057227.1	9	68057227	2.32e-05
Weight	s61791.1	9	78860065	0.00026245
Weight	OAR9_78866864.1	9	78866864	0.00026245
Weight	OAR9_96060950.1	9	96060950	7.4899e-05
Weight	DU364754_308.1	9	99736787	4.432e-05
Weight	OAR9_99774199.1	9	99774199	4.432e-05
Weight	OAR10_6617421.1	10	6617421	0.00169
Weight	s19785.1	10	8886294	0.00154
Weight	OAR10_8931230.1	10	8931230	0.00154
Weight	OAR10_15557896.1	10	15557896	6.1242e-05
Weight	oar3_OAR10_19191096	10	19191096	0.00145
Weight	s40326.1	10	27482078	0.00076772
Weight	Chr10:36767302	10	36767302	0.00107
Weight	OAR10_40627671.1	10	40627671	0.00105
Weight	OAR10_42221999.1	10	42221999	0.00021308
Weight	OAR10_49823530.1	10	49823530	0.00038948
Weight	OAR10_54082645.1	10	54082645	0.00026615
Weight	OAR10_57152217.1	10	57152217	0.00078967
Weight	OAR10_57304831.1	10	57304831	0.00104
Weight	OAR10_58240111.1	10	58240111	0.00118
Weight	OAR10_70486969.1	10	70486969	0.00054104
Weight	OAR10_84370641.1	10	84370641	0.00081299
Weight	OAR10_85023560.1	10	85023560	0.00021841
Weight	OAR10_85689588.1	10	85689588	0.00056466
Weight	OAR11_6283766.1	11	6283766	0.0001755
Weight	s00452.1	11	18402612	0.00129
Weight	OAR11_19632538.1	11	19632538	0.00099363
Weight	OAR11_20097645.1	11	20097645	0.00020912
Weight	OAR11_21205943.1	11	21205943	0.00010302
Weight	OAR11_21353989.1	11	21353989	0.00096977
Weight	OAR11_32009069.1	11	32009069	0.00012069
Weight	s15853.1	11	35702164	0.00182
Weight	s12636.1	11	39186811	0.00014055
Weight	OAR12_4702724.1	12	4702724	0.00162
Weight	OAR12_6380174.1	12	6380174	0.00123
Weight	OAR12_8703527.1	12	8703527	0.00049355
Weight	OAR12_10373193.1	12	10373193	0.00106
Weight	OAR12_27215823.1	12	27215823	0.00064313
Weight	s44026.1	12	31618623	0.00171
Weight	OAR12_38001196.1	12	38001196	0.00059392
Weight	OAR12_41899115.1	12	41899115	0.00097179
Weight	s11154.1	12	48186031	0.00121
Weight	s12806.1	12	53053745	0.00125
Weight	s55400.1	12	53091135	0.00158
Weight	OAR12_59267935.1	12	59267935	0.00037958
Weight	s14897.1	12	60928450	0.00017191
Weight	oar3_OAR12_65833655	12	65833655	3.253e-06
Weight	Chr12:70246235	12	70246235	0.0014
Weight	OAR12_70458415.1	12	70458415	0.00108
Weight	OAR12_73791139.1	12	73791139	0.00184
Weight	OAR12_74562553.1	12	74562553	0.00018505
Weight	OAR12_76687464.1	12	76687464	2.5936e-05
Weight	OAR12_84863239.1	12	84863239	0.00024335
Weight	OAR13_5856310.1	13	5087054	9.4045e-06
Weight	oar3_OAR13_12671607	13	12671607	0.00069397
Weight	OAR13_15088885.1	13	15088885	2.394e-05
Weight	s07011.1	13	17533002	0.00121
Weight	Chr13:34822468	13	34822468	0.00030153
Weight	oar3_OAR13_37218369	13	37218369	0.0009128
Weight	s74098.1	13	37754229	0.00029343
Weight	s23800.1	13	48669871	0.00117
Weight	s34557.1	13	48793642	0.00117
Weight	OAR13_50593584.1	13	50593584	0.00049985
Weight	OAR13_57247946.1	13	57247946	0.00010141
Weight	s72034.1	13	63324448	0.00063867
Weight	s24981.1	13	64987004	0.00063867
Weight	s70152.1	13	65679469	0.00117
Weight	s74064.1	13	66473005	0.00072772
Weight	s12884.1	13	67997490	0.00152
Weight	s63708.1	13	69088841	0.00063867
Weight	OAR13_78419787.1	13	78419787	0.00055648
Weight	s25295.1	13	84636957	0.0015
Weight	s51096.1	13	84896656	8.9437e-05
Weight	s26784.1	13	86894491	0.00035479
Weight	OAR14_4223313.1	14	4223313	0.0008105
Weight	s48366.1	14	6549939	0.00066241
Weight	OAR14_7280304_X.1	14	7147394	0.00070246
Weight	s33154.1	14	14074758	0.00056643
Weight	s69577.1	14	17342924	0.00067392
Weight	Chr14:20902483	14	20902483	0.00058205
Weight	s69625.1	14	23985849	0.00074872
Weight	s18388.1	14	36843211	0.00133
Weight	s59471.1	14	42055961	0.00135
Weight	Chr14:42295287	14	42295287	0.00087795
Weight	Chr14:42848220	14	42848220	0.00041613
Weight	OAR14_49106586.1	14	49106586	0.00041841
Weight	OAR15_11143253.1	15	11143253	0.00050118
Weight	OAR15_13190017_X.1	15	13190018	0.00188
Weight	s65225.1	15	15377797	0.00142
Weight	oar3_OAR15_18254593	15	18254593	0.000578
Weight	OAR15_18960178.1	15	18960178	0.0003597
Weight	OAR15_26097184.1	15	26097184	0.00178
Weight	s59522.1	15	26289452	0.00113
Weight	s55000.1	15	27560001	3.1775e-05
Weight	s60347.1	15	33952811	0.00078838
Weight	oar3_OAR15_35218017	15	35218017	0.00068209
Weight	Chr15:39395542	15	39395542	0.00054622
Weight	Chr15:39401367	15	39401367	0.00054622
Weight	s75274.1	15	40964705	0.00103
Weight	s31087.1	15	57415629	9.2898e-05
Weight	s35789.1	15	63450675	0.00126
Weight	oar3_OAR15_71267939	15	71267939	0.00179
Weight	Chr16:18188	16	18188	0.00067893
Weight	Chr16:2059363	16	2059363	0.00177
Weight	s32372.1	16	5437547	8.1655e-05
Weight	s58550.1	16	23475789	0.00056153
Weight	OAR16_34694443.1	16	34694443	0.00039244
Weight	OAR16_43747463.1	16	43747463	0.00146
Weight	OAR16_57135632.1	16	57135632	0.00024207
Weight	OAR16_63041189.1	16	63041189	0.00162
Weight	s53476.1	16	63858780	0.00105
Weight	s21639.1	16	66487915	0.00029641
Weight	oar3_OAR16_69743225	16	69743225	0.00161
Weight	oar3_OAR17_2173110	17	2173110	0.00074837
Weight	LD_OZ_OAR17_6382522.1	17	6382522	0.00088502
Weight	OAR17_9613890.1	17	9613890	0.00064892
Weight	OAR17_10186078.1	17	10186078	0.00035143
Weight	OAR17_11963200.1	17	11963200	0.00030941
Weight	OAR17_12428758.1	17	12428758	0.00118
Weight	OAR17_20441989.1	17	20441989	0.00173
Weight	OAR17_24425280.1	17	24425280	0.00147
Weight	OAR17_31146799.1	17	31146799	4.2125e-05
Weight	OAR17_31158775.1	17	31158775	0.00104
Weight	OAR17_39101959.1	17	39101959	0.00177
Weight	oar3_OAR17_49471964	17	49471964	4.7261e-06
Weight	OAR17_50496176.1	17	50496176	0.0003716
Weight	Chr17:63635756	17	63635756	0.00161
Weight	OAR17_69826846.1	17	69826846	0.00078475
Weight	Chr17:70475622	17	70475622	0.00146
Weight	OAR18_9333174.1	18	9333174	0.00186
Weight	s17098.1	18	13030634	0.00192
Weight	oar3_OAR18_14039371	18	14039371	0.00062339
Weight	OAR18_14609282.1	18	14609282	0.00045714
Weight	oar3_OAR18_15239335	18	15239335	1.4001e-05
Weight	Chr18:25960209_dup	18	25960209	0.00018183
Weight	s71837.1	18	32897632	0.00177
Weight	oar3_OAR18_34285904	18	34285904	3.2634e-05
Weight	OAR18_41679906.1	18	41679906	0.00071914
Weight	OAR18_44742845.1	18	42052603	0.00070768
Weight	OAR18_49756521.1	18	49756521	0.00184
Weight	OAR18_58598925.1	18	58598925	0.00016768
Weight	OAR18_60139547.1	18	60139547	0.00052138
Weight	s50855.1	18	63816034	0.00105
Weight	OAR18_65175223.1	18	65175223	0.00020282
Weight	OAR18_65433084_X.1	18	65433085	0.00025907
Weight	s34796.1	18	71947134	2.1292e-05
Weight	Chr19:3339704	19	3339704	0.00020172
Weight	Chr19:7196660	19	7196660	6.0684e-05
Weight	s12958.1	19	23710115	0.00013487
Weight	s27644.1	19	30891089	0.00177
Weight	s57682.1	19	37490741	0.00137
Weight	OAR19_40476036.1	19	40476036	4.9239e-07
Weight	s43852.1	19	41182624	0.00034197
Weight	OAR19_47697130.1	19	45297625	0.00013963
Weight	OAR19_55778307.1	19	55778307	0.00046431
Weight	oar3_OAR19_60025056	19	60025056	0.00104
Weight	OAR20_3329414.1	20	3329414	0.00134
Weight	Chr20:6504069	20	6504069	0.00148
Weight	s57590.1	20	9282714	0.00105
Weight	Chr20:9719694	20	9719694	0.00178
Weight	OAR20_20971940.1	20	20971940	0.00091088
Weight	Chr20:26925114	20	26925114	0.000112
Weight	s40716.1	20	31299038	4.7221e-05
Weight	OAR20_33633260.1	20	33633260	0.00014423
Weight	Chr20:37068240	20	37068240	0.00015517
Weight	OAR20_37626453.1	20	37626453	0.00033839
Weight	s00056.1	20	48814393	0.00020722
Weight	OAR21_22389818.1	21	22389818	7.8884e-06
Weight	OAR21_23698875.1	21	23698875	0.00031756
Weight	oar3_OAR21_39680371	21	39680371	0.00111
Weight	OAR21_44493640.1	21	44493640	0.0015
Weight	OAR21_51116289.1	21	51116289	0.00027998
Weight	s51905.1	21	51804133	0.00012901
Weight	OAR22_5165602.1	22	5165602	4.2694e-05
Weight	OAR22_9619017.1	22	9619017	0.00136
Weight	OAR22_24952721.1	22	24952721	0.001
Weight	s69203.1	22	26517116	0.00068596
Weight	OAR22_41013052.1	22	36276135	0.00167
Weight	s56480.1	22	37398964	0.00151
Weight	OAR22_38791039.1	22	38791039	0.00060584
Weight	oar3_OAR22_44647841	22	44647841	7.9768e-07
Weight	s19461.1	22	44657129	0.00052065
Weight	OAR23_12513393.1	23	12513393	0.00090592
Weight	s32200.1	23	13494662	0.0003716
Weight	oar3_OAR23_17876320	23	17876320	0.00054525
Weight	250506CS3900140500001_312.1	23	27428869	0.00159
Weight	s19815.1	23	38989045	0.00023149
Weight	s27566.1	23	39790984	0.00157
Weight	s11481.1	23	40221121	0.00037675
Weight	Chr23:41546605	23	41546605	0.00061385
Weight	OAR23_42160314.1	23	42160314	2.2867e-08
Weight	OAR23_42497781.1	23	42497781	0.00020007
Weight	OAR24_7741373.1	24	7741373	9.0168e-05
Weight	OAR24_7849246.1	24	7849246	0.00046122
Weight	s59452.1	24	11207194	9.1789e-05
Weight	s55569.1	24	12641809	0.00109
Weight	s08527.1	24	16171799	0.00092168
Weight	OAR24_18156741.1	24	18156741	0.00014615
Weight	OAR24_18856734.1	24	18856734	0.00177
Weight	Chr24:34036645	24	34036645	0.00074791
Weight	OAR25_10278164.1	25	10278164	0.00021845
Weight	OAR25_17931821.1	25	17931821	4.9e-05
Weight	DU405213_575.1	25	22237178	0.00179
Weight	OAR25_23199267.1	25	23199267	0.00136
Weight	s08643.1	25	27371527	1.5352e-08
Weight	OAR25_31929813.1	25	31929813	0.00011371
Weight	s56129.1	25	37193461	0.00165
Weight	OAR25_39714095.1	25	39714095	0.00020288
Weight	OAR26_13205493.1	26	13205493	0.00191
Weight	s13814.1	26	16257392	0.00175
Weight	OAR26_18201434.1	26	18201434	0.00103
Weight	OAR26_20624708.1	26	20624708	0.00013964
Weight	OAR26_21160747.1	26	21160747	8.6565e-05
Weight	oar3_OAR26_21839450	26	21839450	6.3347e-05
Weight	s45909.1	26	34804161	3.8286e-06
Weight	OAR26_40222433.1	26	40222433	4.8695e-05
Weight	OARX_8095004.1	27	8095004	0.00196
Weight	OARX_40121539.1	27	40121539	0.0003357
Weight	OARX_46551013.1	27	46551013	0.00024748
Weight	OARX_58569265_X.1	27	58569266	3.0805e-05
Weight	s47111.1	27	98020672	0.00129
Weight	OARX_98505111_X.1	27	98505111	6.5283e-05
Weight	s71283.1	27	98950590	0.00034019
Weight	OARX_101561365.1	27	101561365	0.00018897
Weight	oar3_OARX_106403818	27	106403818	0.00035274
Weight	OARX_107941501.1	27	107941501	0.00184
Weight	DU487488_662.1	27	123476047	0.0006753
Weight	OARX_125425048.1	27	125425048	0.00036664
