# Supplementary material for: Exploring the growth trait molecular markers in two sheep breeds based on Genome-wide association analysis
Source: PLoS One. 2023 Mar 23;18(3):e0283383. doi: 10.1371/journal.pone.0283383 (PMC10035858; doi:10.1371/journal.pone.0283383)
Supplement: S4 Table — (XLSX) [file pone.0283383.s004.xlsx]

## Sheet: S4 Table. Data for the top 1% o
S4 Table. Data for the top 1% of SNPs from small to large were obtained from GWAS of chest circumference.
Trait	Marker	Chromosome	position	P values
Circumf erence	s09524.1	1	1090546	0.00106
Circumf erence	Chr1:7026065	1	7026065	6.6939e-06
Circumf erence	s38983.1	1	10213147	1.0747e-05
Circumf erence	OAR1_16391522.1	1	16391522	3.5384e-05
Circumf erence	OAR1_23937981.1	1	23937981	0.00038057
Circumf erence	s72632.1	1	24872941	0.00155
Circumf erence	OAR1_27269648.1	1	27269648	7.2344e-07
Circumf erence	OAR1_36944451.1	1	36944451	0.00062076
Circumf erence	OAR1_42038601.1	1	42038601	1.4936e-05
Circumf erence	OAR1_48647695.1	1	48647695	0.00091815
Circumf erence	oar3_OAR1_58863585	1	58863585	0.00131
Circumf erence	OAR1_72618599_X.1	1	72618599	0.00032022
Circumf erence	OAR1_73900697.1	1	73900697	0.00028837
Circumf erence	OAR1_75790685.1	1	75790685	0.00016628
Circumf erence	OAR1_88012922.1	1	88012922	0.0004638
Circumf erence	OAR1_90546299.1	1	90546299	0.00070832
Circumf erence	s67278.1	1	100244420	0.00032464
Circumf erence	OAR1_142588286.1	1	131702493	0.00048247
Circumf erence	OAR1_133773608.1	1	133773608	1.1675e-05
Circumf erence	OAR1_134686503.1	1	134686503	0.00031535
Circumf erence	oar3_OAR1_139472177	1	139472177	2.2108e-05
Circumf erence	Chr1:141298457	1	141298457	8.9937e-06
Circumf erence	OAR1_142644388_X.1	1	142644389	0.00039654
Circumf erence	OAR1_156143576.1	1	156143576	0.00109
Circumf erence	OAR1_158151670.1	1	158151670	3.8277e-05
Circumf erence	s06854.1	1	179014130	0.0006017
Circumf erence	s60197.1	1	182131920	0.00147
Circumf erence	OAR1_189570484.1	1	189570484	0.00059328
Circumf erence	OAR1_192006735.1	1	192006735	0.00141
Circumf erence	OAR1_192908082.1	1	192908082	0.00062524
Circumf erence	oar3_OAR1_196035879	1	196035879	0.00162
Circumf erence	oar3_OAR1_203099327	1	203099327	0.00064241
Circumf erence	250506CS3900283200001_442.1	1	203289635	0.00074957
Circumf erence	OAR1_205005285.1	1	205005285	0.00065718
Circumf erence	OAR1_215887929.1	1	215887929	1.1436e-06
Circumf erence	OAR1_219632837.1	1	219632837	1.655e-05
Circumf erence	OAR1_228809955.1	1	228809955	5.5754e-07
Circumf erence	OAR1_231715498.1	1	231715498	0.00125
Circumf erence	OAR1_232365488.1	1	232365488	0.0011
Circumf erence	OAR1_254917600.1	1	235984821	0.00075951
Circumf erence	OAR1_246521220.1	1	246521220	0.00041075
Circumf erence	OAR1_254123863.1	1	254123863	7.2934e-05
Circumf erence	s45178.1	1	262068483	0.00082796
Circumf erence	s28145.1	1	277419221	0.00076863
Circumf erence	s22571.1	1	281307744	0.000917
Circumf erence	s75496.1	1	282431894	4.7647e-05
Circumf erence	OAR1_289891559.1	1	289891559	0.00147
Circumf erence	s50337.1	1	291726746	0.00032464
Circumf erence	s54018.1	1	294082112	0.00155
Circumf erence	OAR1_295045890.1	1	295045890	0.00023817
Circumf erence	s18389.1	1	298537756	0.00109
Circumf erence	OAR2_3977009.1	2	3977009	0.00144
Circumf erence	oar3_OAR2_30011328	2	30011328	0.00024767
Circumf erence	OAR2_32537176.1	2	32537176	0.0007507
Circumf erence	OAR2_59050366.1	2	59050366	0.0013
Circumf erence	s49740.1	2	72170638	1.6703e-05
Circumf erence	OAR2_73007430.1	2	73007430	0.00049612
Circumf erence	s63709.1	2	75290243	0.00156
Circumf erence	OAR2_75564316.1	2	75564316	0.00036029
Circumf erence	OAR2_76685803.1	2	76685803	0.00069681
Circumf erence	OAR2_81513306.1	2	81513306	0.00109
Circumf erence	OAR2_90014679.1	2	90014679	0.0015
Circumf erence	OAR2_95405699.1	2	95405699	0.00014263
Circumf erence	OAR2_96722837.1	2	96722837	0.00141
Circumf erence	oar3_OAR2_99837710	2	99837710	0.00035078
Circumf erence	OAR2_106142605.1	2	106142605	0.00048698
Circumf erence	s29378.1	2	111737492	0.00159
Circumf erence	s58970.1	2	122798716	0.00035078
Circumf erence	OAR2_133946657.1	2	133946657	0.00058449
Circumf erence	OAR2_147626717.1	2	147626717	0.00055546
Circumf erence	s01065.1	2	153759088	0.00060736
Circumf erence	s41117.1	2	155191681	0.00023349
Circumf erence	OAR2_155534487.1	2	155534487	0.00030294
Circumf erence	OAR2_156428751.1	2	156428751	0.00010038
Circumf erence	s33146.1	2	164180554	0.00113
Circumf erence	OAR2_180261787.1	2	180261787	1.2742e-05
Circumf erence	OAR2_180267656.1	2	180267656	1.2742e-05
Circumf erence	OAR2_185641249.1	2	185641249	0.00107
Circumf erence	OAR2_192112657.1	2	192112657	0.00104
Circumf erence	OAR2_195165011.1	2	195165011	0.00021134
Circumf erence	s74618.1	2	196253756	0.00159
Circumf erence	OAR2_198759588.1	2	198759588	0.00036903
Circumf erence	OAR2_205291298.1	2	205291298	0.00159
Circumf erence	OAR2_213985011.1	2	213985011	0.00023349
Circumf erence	OAR2_214053979.1	2	214053979	0.00023349
Circumf erence	OAR2_217290617.1	2	217290617	0.00017465
Circumf erence	oar3_OAR2_220376528	2	220376528	0.00059746
Circumf erence	s35149.1	2	220387045	0.00023349
Circumf erence	oar3_OAR2_221897929	2	221897929	0.00083701
Circumf erence	s38960.1	2	226733583	0.00087108
Circumf erence	OAR2_242143549.1	2	242143549	0.00023349
Circumf erence	OAR2_249614296.1	2	249614296	9.0202e-05
Circumf erence	s04256.1	2	251775012	0.00013354
Circumf erence	s10651.1	2	254462900	0.00067976
Circumf erence	OAR2_260411120.1	2	260411120	0.00019628
Circumf erence	s76002.1	3	1120542	0.00076814
Circumf erence	OAR3_7890036.1	3	7890036	5.3913e-05
Circumf erence	OAR3_9276644.1	3	9276644	0.00051688
Circumf erence	s14802.1	3	13912211	0.00087794
Circumf erence	s37580.1	3	22242075	0.00165
Circumf erence	OAR3_22936544.1	3	22936544	1.3833e-05
Circumf erence	OAR3_27414575.1	3	27414575	0.00028157
Circumf erence	s16908.1	3	32108182	1.007e-05
Circumf erence	OAR3_33863536.1	3	33863536	0.00149
Circumf erence	s05744.1	3	42821697	0.00142
Circumf erence	OAR3_43889039.1	3	43889039	0.00048948
Circumf erence	s05258.1	3	47296797	0.0003206
Circumf erence	OAR3_47351324.1	3	47351324	0.0003206
Circumf erence	OAR3_47386547.1	3	47386547	0.0003206
Circumf erence	OAR3_47438589.1	3	47438589	0.0003206
Circumf erence	OAR3_51396190.1	3	51396190	0.00152
Circumf erence	oar3_OAR3_62483438	3	62483438	0.00066643
Circumf erence	OAR3_68769785.1	3	68769785	0.00128
Circumf erence	oar3_OAR3_69817679	3	69817679	0.00017294
Circumf erence	OAR3_70952867.1	3	70952867	0.00159
Circumf erence	OAR3_71279419_X.1	3	71279419	0.00064043
Circumf erence	OAR3_75886040.1	3	75886040	0.00088005
Circumf erence	OAR3_78893934.1	3	78893934	0.00047632
Circumf erence	OAR3_81316049.1	3	81316049	0.0006698
Circumf erence	s47385.1	3	85432589	0.00013333
Circumf erence	Chr3:92840350	3	92840350	0.00044601
Circumf erence	OAR3_96746121.1	3	96746121	0.00157
Circumf erence	OAR3_97810390.1	3	97810390	8.2749e-05
Circumf erence	OAR3_101148443.1	3	101148443	0.00016026
Circumf erence	OAR3_102851610.1	3	102851610	0.00158
Circumf erence	s09051.1	3	112853447	0.0016
Circumf erence	OAR3_126384508.1	3	118516904	0.00076177
Circumf erence	s44277.1	3	121390787	0.00127
Circumf erence	OAR3_122571092.1	3	122571092	0.00012492
Circumf erence	OAR3_128546505.1	3	128546505	0.00018773
Circumf erence	OAR3_135405560.1	3	135405560	0.00015629
Circumf erence	OAR3_139588409.1	3	139588409	0.00023349
Circumf erence	OAR3_139644069.1	3	139644069	0.00023349
Circumf erence	OAR3_140159246.1	3	140159246	1.0505e-05
Circumf erence	OAR3_140679608.1	3	140679608	0.00159
Circumf erence	OAR3_150573902.1	3	140766356	0.00030701
Circumf erence	OAR3_153598690.1	3	153598690	0.00159
Circumf erence	OAR3_153927434.1	3	153927434	0.00061834
Circumf erence	oar3_OAR3_154754392	3	154754392	0.00077015
Circumf erence	OAR3_160834568.1	3	160834568	0.00132
Circumf erence	OAR3_170381258.1	3	170381258	0.00027184
Circumf erence	s06207.1	3	170753397	0.00159
Circumf erence	OAR3_171813297.1	3	171813297	0.00149
Circumf erence	OAR3_173871809.1	3	173871809	0.00089836
Circumf erence	s19829.1	3	181116680	0.00011059
Circumf erence	OAR3_185808082.1	3	185808082	0.000533
Circumf erence	s23268.1	3	190642038	0.00159
Circumf erence	oar3_OAR3_200975074	3	200975074	0.00051033
Circumf erence	s53136.1	3	208545186	0.00165
Circumf erence	s42960.1	3	213824504	0.00089023
Circumf erence	s33661.1	3	216377047	0.00053051
Circumf erence	s46814.1	3	223066580	0.00070667
Circumf erence	s35224.1	3	224166152	0.00021345
Circumf erence	DU384041_287.1	3	230972534	5.5851e-05
Circumf erence	s23160.1	3	231096955	0.00020657
Circumf erence	OAR3_233748114.1	3	233748114	9.1507e-09
Circumf erence	s68727.1	3	233816525	0.00050883
Circumf erence	OAR4_6026348.1	4	6026348	0.00019417
Circumf erence	OAR4_16897719.1	4	16897719	0.00039092
Circumf erence	OAR4_17735704_X.1	4	17735705	0.00014415
Circumf erence	OAR4_22174006_X.1	4	22174007	0.00053133
Circumf erence	Chr4:23440115	4	23440115	8.5257e-05
Circumf erence	Chr4:29938513	4	29938515	9.9879e-05
Circumf erence	Chr4:29979601	4	29979609	9.9879e-05
Circumf erence	s27060.1	4	33228405	0.00024364
Circumf erence	oar3_OAR4_33874654	4	33874654	0.00014065
Circumf erence	OAR4_41703426.1	4	39577763	0.00090725
Circumf erence	OAR4_66047782.1	4	66047782	0.0006821
Circumf erence	OAR4_82629624.1	4	82629624	0.00145
Circumf erence	OAR4_95285654.1	4	89755089	0.00111
Circumf erence	OAR4_91773706.1	4	91773706	0.0011
Circumf erence	OAR4_92778451.1	4	92778451	0.00082439
Circumf erence	OAR4_94288147.1	4	94288147	0.00090412
Circumf erence	OAR4_94631131.1	4	94631131	0.00135
Circumf erence	OAR4_99026246.1	4	99026246	0.00117
Circumf erence	s43179.1	4	101200660	0.00159
Circumf erence	OAR4_106037156.1	4	106037156	0.00137
Circumf erence	OAR4_106804977.1	4	106804977	0.0014
Circumf erence	OAR4_111598788.1	4	111598788	4.8211e-05
Circumf erence	OAR4_121690758.1	4	121690758	0.00125
Circumf erence	s01702.1	4	124291079	0.00159
Circumf erence	s66343.1	5	15919654	0.00106
Circumf erence	s07169.1	5	20504107	0.00099665
Circumf erence	s64960.1	5	24684858	0.00133
Circumf erence	OAR5_25743855.1	5	25743855	0.00051577
Circumf erence	oar3_OAR5_26051230	5	26051230	0.00037949
Circumf erence	s51103.1	5	26515833	0.00152
Circumf erence	OAR5_31053928.1	5	31053928	0.00078993
Circumf erence	OAR5_33866467.1	5	33866467	0.0002065
Circumf erence	s69697.1	5	44799719	0.00153
Circumf erence	OAR5_48818354_X.1	5	48818355	0.00017542
Circumf erence	s74692.1	5	49078043	0.00159
Circumf erence	OAR5_49399930.1	5	49399930	0.00021948
Circumf erence	oar3_OAR5_50776945	5	50776945	0.00077074
Circumf erence	s72583.1	5	52313713	0.00145
Circumf erence	OAR5_52864701.1	5	52864701	7.8067e-05
Circumf erence	OAR5_66840132.1	5	66840132	0.00155
Circumf erence	OAR5_67564320.1	5	67564320	6.4981e-05
Circumf erence	s59740.1	5	74314915	0.00046509
Circumf erence	OAR5_86386899.1	5	86386899	0.00023219
Circumf erence	s07160.1	5	87702438	0.00066679
Circumf erence	OAR5_88652634.1	5	88652634	5.051e-05
Circumf erence	OAR5_107748664.1	5	98938535	0.00153
Circumf erence	OAR5_101252359.1	5	101252359	4.1943e-05
Circumf erence	OAR5_108848148.1	5	108848148	0.00044487
Circumf erence	OAR6_10484730.1	6	8260848	3.2489e-05
Circumf erence	OAR6_16202930.1	6	16202930	0.00024709
Circumf erence	OAR6_20508343.1	6	20508343	0.00127
Circumf erence	OAR6_24042528.1	6	24042528	0.00152
Circumf erence	oar3_OAR6_30075924	6	30075924	0.00020841
Circumf erence	s19086.1	6	44687562	0.00069449
Circumf erence	OAR6_49677568.1	6	44720476	0.00125
Circumf erence	oar3_OAR6_47894902	6	47894902	0.00090667
Circumf erence	OAR6_52735881.1	6	52735881	0.00164
Circumf erence	OAR6_69271031.1	6	69271031	7.7838e-05
Circumf erence	OAR6_77508495.1	6	77508495	0.00082143
Circumf erence	s18172.1	6	83504534	0.00126
Circumf erence	OAR6_87858654.1	6	87858654	0.00059405
Circumf erence	OAR6_94793686.1	6	94793686	0.00124
Circumf erence	s09097.1	6	98957640	0.00080854
Circumf erence	OAR6_104863225.1	6	104863225	3.2489e-05
Circumf erence	OAR6_106138613.1	6	106138613	0.00032464
Circumf erence	OAR6_111740006.1	6	111740006	3.5043e-08
Circumf erence	s18093.1	6	112213812	3.6893e-05
Circumf erence	OAR6_120771496.1	6	120771496	0.00027223
Circumf erence	s40815.1	6	126524099	0.00028527
Circumf erence	OAR7_7107891.1	7	7218664	0.00118
Circumf erence	OAR7_19793493.1	7	19793493	0.00026863
Circumf erence	s54829.1	7	25147722	0.00067593
Circumf erence	OAR7_39793722.1	7	39793722	0.00115
Circumf erence	OAR7_40290406.1	7	40290406	0.00012823
Circumf erence	OAR7_41862798.1	7	41862798	0.00068064
Circumf erence	OAR7_58293730.1	7	58293730	0.00122
Circumf erence	OAR7_66229320.1	7	66229320	0.00059353
Circumf erence	OAR7_77262342.1	7	77262342	0.00098387
Circumf erence	OAR7_78796628.1	7	78796628	6.9645e-07
Circumf erence	s16596.1	7	102821712	0.00076766
Circumf erence	OAR7_107020655.1	7	107020655	4.1019e-05
Circumf erence	s70538.1	7	107641311	0.00148
Circumf erence	OAR8_7630333.1	8	7630333	1.8254e-05
Circumf erence	OAR8_15249391.1	8	15249391	0.00145
Circumf erence	OAR8_24000338.1	8	24000338	0.00159
Circumf erence	OAR8_24026504.1	8	24026504	0.00159
Circumf erence	s32817.1	8	24977777	0.00014263
Circumf erence	s21916.1	8	26070363	0.00129
Circumf erence	OAR8_27391993.1	8	27391993	0.00115
Circumf erence	oar3_OAR8_27453125	8	27453125	1.1061e-05
Circumf erence	OAR8_33778688.1	8	33778688	0.00011104
Circumf erence	OAR8_38146768_X.1	8	35501480	0.00017001
Circumf erence	OAR8_39002172.1	8	39002172	0.00153
Circumf erence	OAR8_40038720.1	8	40038720	0.00016845
Circumf erence	OAR8_41540416.1	8	41540416	0.00121
Circumf erence	OAR8_46861000.1	8	46861000	0.00034722
Circumf erence	OAR8_48318123.1	8	48318123	0.00052597
Circumf erence	s48400.1	8	77478307	0.0009254
Circumf erence	OAR8_88991389.1	8	88991389	0.00101
Circumf erence	OAR8_92202625.1	8	92202625	0.00029514
Circumf erence	OAR9_7753367.1	9	7753367	2.012e-05
Circumf erence	OAR9_8904760.1	9	8904760	0.00082198
Circumf erence	oar3_OAR9_10276902	9	10276902	0.00148
Circumf erence	Chr9:26429383	9	26429383	0.00070667
Circumf erence	s37873.1	9	31280269	0.00022483
Circumf erence	Chr9:34148278	9	34148278	0.00084077
Circumf erence	OAR9_35670132.1	9	35670132	0.00035942
Circumf erence	oar3_OAR9_39197093	9	39197093	0.00019654
Circumf erence	OAR9_41187686.1	9	41187686	0.00144
Circumf erence	OAR9_42842991.1	9	42842991	0.00099573
Circumf erence	OAR9_44447248.1	9	44447248	0.00159
Circumf erence	OAR9_44551958.1	9	44551958	0.0006593
Circumf erence	s20045.1	9	44988707	0.00023349
Circumf erence	oar3_OAR9_53264064	9	53264064	0.0007219
Circumf erence	s37933.1	9	57247398	0.00057156
Circumf erence	OAR9_60910040.1	9	57918566	2.9979e-05
Circumf erence	OAR9_62169543.1	9	62169543	0.00099952
Circumf erence	OAR9_72793362.1	9	72793362	0.00102
Circumf erence	OAR9_85560833.1	9	85560833	1.597e-05
Circumf erence	s29823.1	9	85663276	0.00155
Circumf erence	s31334.1	9	88291244	0.00080732
Circumf erence	OAR9_98171652.1	9	98171652	0.00065129
Circumf erence	s20641.1	10	15754085	0.00126
Circumf erence	OAR10_23476694_X.1	10	23476695	0.00162
Circumf erence	OAR10_25146537.1	10	25146537	0.00154
Circumf erence	s49412.1	10	29136124	0.00066468
Circumf erence	OAR10_48101953.1	10	48101953	0.00057913
Circumf erence	OAR10_52386990.1	10	52386990	0.00117
Circumf erence	OAR10_57242083.1	10	57242083	3.07e-05
Circumf erence	OAR10_57890976.1	10	57890976	0.00138
Circumf erence	OAR10_57924852.1	10	57924852	0.00025944
Circumf erence	s18453.1	10	74261215	0.00148
Circumf erence	OAR10_84250273.1	10	84250273	0.00113
Circumf erence	s14199.1	11	6477847	2.6226e-05
Circumf erence	s17757.1	11	7697574	0.00041261
Circumf erence	s50820.1	11	8455645	0.00082616
Circumf erence	oar3_OAR11_12475195	11	12475195	0.00045387
Circumf erence	s33117.1	11	19869601	0.00159
Circumf erence	s23269.1	11	34606050	0.00081754
Circumf erence	OAR11_34649911.1	11	34649911	0.00159
Circumf erence	s57168.1	11	36327367	0.00032954
Circumf erence	oar3_OAR11_52288120	11	52288120	0.00105
Circumf erence	s36338.1	11	56604004	0.00101
Circumf erence	oar3_OAR11_59540445	11	59540445	0.00101
Circumf erence	OAR12_2008838.1	12	2008838	0.00063579
Circumf erence	oar3_OAR12_5223258	12	5223258	4.1211e-07
Circumf erence	OAR12_14698682.1	12	12226245	2.917e-05
Circumf erence	s74379.1	12	19596293	1.0426e-06
Circumf erence	OAR12_22800650.1	12	22800650	0.00154
Circumf erence	OAR12_26860344.1	12	26860344	4.8377e-07
Circumf erence	s16075.1	12	32599708	0.00084441
Circumf erence	OAR12_34895599.1	12	34895599	0.00074175
Circumf erence	s35634.1	12	40985572	0.00030546
Circumf erence	OAR12_42064702.1	12	42064702	5.4143e-05
Circumf erence	s75315.1	12	56563086	0.00019087
Circumf erence	OAR12_65173671.1	12	58752009	0.0015
Circumf erence	OAR12_60622022.1	12	60622022	3.9195e-08
Circumf erence	OAR12_62371899.1	12	62371899	0.00119
Circumf erence	s52732.1	12	64559172	6.121e-05
Circumf erence	OAR12_72157597.1	12	72157597	0.00103
Circumf erence	OAR13_5039644.1	13	4199485	3.1865e-05
Circumf erence	OAR13_12080617.1	13	12080617	0.00048282
Circumf erence	OAR13_13397282.1	13	13397282	0.00085775
Circumf erence	s04662.1	13	20169597	0.00023349
Circumf erence	OAR13_24163213.1	13	24163213	0.00127
Circumf erence	OAR13_26994284.1	13	26994284	0.00041114
Circumf erence	Chr13:28007684	13	28007684	0.00126
Circumf erence	s37212.1	13	30493451	0.00149
Circumf erence	s14997.1	13	42820115	0.00096332
Circumf erence	Chr13:45035978	13	45035978	0.00024184
Circumf erence	OAR13_47012666.1	13	47012666	0.00092112
Circumf erence	OAR13_57204797.1	13	57204797	0.00159
Circumf erence	OAR13_58466890.1	13	58466890	0.00078158
Circumf erence	s70810.1	13	66434278	0.00016268
Circumf erence	OAR13_73158775.1	13	73158775	0.00063511
Circumf erence	OAR14_27138529.1	14	27138529	2.2705e-05
Circumf erence	OAR14_44961412.1	14	44961412	0.00070427
Circumf erence	s60143.1	14	54590999	9.0034e-06
Circumf erence	oar3_OAR14_54661446	14	54661446	0.0008702
Circumf erence	oar3_OAR15_6111741	15	6111741	0.00096543
Circumf erence	OAR15_14960338.1	15	14960338	3.1864e-05
Circumf erence	OAR15_61751102.1	15	61751102	0.00018231
Circumf erence	OAR15_63266678.1	15	63266678	0.00011984
Circumf erence	oar3_OAR15_71456091	15	71456091	0.00106
Circumf erence	oar3_OAR15_73326851	15	73326851	0.00098971
Circumf erence	s23819.1	16	1323746	0.00011933
Circumf erence	Chr16:1835314	16	1835314	0.00131
Circumf erence	s68729.1	16	3705136	0.00011564
Circumf erence	s19407.1	16	5097311	0.0005797
Circumf erence	Chr16:5934398	16	5934398	0.00066837
Circumf erence	OAR16_7767300.1	16	7767300	0.00023349
Circumf erence	s57088.1	16	10377399	0.00048971
Circumf erence	OAR16_20966557.1	16	20966557	1.0033e-05
Circumf erence	OAR16_41711634.1	16	41711634	0.00081078
Circumf erence	s29682.1	16	45270747	0.00070039
Circumf erence	oar3_OAR16_50305550	16	50305550	0.00147
Circumf erence	OAR16_52970848.1	16	52970848	0.00131
Circumf erence	s02542.1	16	70886929	0.00020629
Circumf erence	OAR16_74325534.1	16	74325534	1.6646e-05
Circumf erence	OAR16_76611508.1	16	76611508	0.00133
Circumf erence	OAR17_506915.1	17	506915	4.0591e-06
Circumf erence	OAR17_9266090.1	17	9266090	0.0015
Circumf erence	s62555.1	17	11550668	0.00023349
Circumf erence	OAR17_25143960.1	17	25143960	0.0002184
Circumf erence	OAR17_50838067.1	17	46701299	0.00136
Circumf erence	OAR17_49990800.1	17	49990800	0.00162
Circumf erence	s01530.1	17	52078757	0.00065063
Circumf erence	OAR17_53499592_X.1	17	53499593	0.00040772
Circumf erence	OAR17_54879473.1	17	54879473	0.00159
Circumf erence	s70131.1	17	57896048	0.0004685
Circumf erence	s66128.1	17	63299849	0.00061976
Circumf erence	s49767.1	17	75635170	0.00022089
Circumf erence	OAR18_13683120.1	18	13683120	0.001
Circumf erence	OAR18_17516069.1	18	17516069	0.00162
Circumf erence	OAR18_17908748.1	18	17908748	0.00133
Circumf erence	OAR18_18094841.1	18	18094841	0.00145
Circumf erence	OAR18_18523380.1	18	18523380	0.00121
Circumf erence	OAR18_20965425.1	18	20965425	2.5493e-05
Circumf erence	s57782.1	18	22810261	0.00015153
Circumf erence	OAR18_26938520.1	18	25971124	0.00148
Circumf erence	oar3_OAR18_34596620	18	34596620	5.1933e-05
Circumf erence	s07970.1	18	47956782	0.0016
Circumf erence	OAR18_47990939.1	18	47990939	0.00047418
Circumf erence	OAR18_49414698.1	18	49414698	0.00036272
Circumf erence	Chr18:61622810	18	61622810	5.0122e-05
Circumf erence	Chr18:61760011	18	61760011	0.00086224
Circumf erence	s05673.1	18	72184143	0.0006017
Circumf erence	OAR19_453126.1	19	453126	0.00031066
Circumf erence	OAR19_9711811.1	19	9711811	0.00044501
Circumf erence	OAR19_12758850.1	19	12758850	0.00094777
Circumf erence	s56042.1	19	17813674	0.0015
Circumf erence	oar3_OAR19_18267179	19	18267179	0.00016158
Circumf erence	oar3_OAR19_24163692	19	24163692	0.00010923
Circumf erence	s37692.1	19	51763810	0.00077214
Circumf erence	OAR19_54538153.1	19	54538153	0.00097424
Circumf erence	OAR19_54605752.1	19	54605752	0.00097424
Circumf erence	OAR19_57487708.1	19	57487708	0.00063439
Circumf erence	s57617.1	19	58058530	0.00078949
Circumf erence	OAR20_2774290.1	20	2774290	0.00037184
Circumf erence	OAR20_5237555.1	20	5237555	0.0002857
Circumf erence	OAR20_9220483.1	20	9220483	0.00052734
Circumf erence	s74820.1	20	11555933	7.0333e-05
Circumf erence	OAR20_20443698.1	20	20443698	0.00095648
Circumf erence	OAR20_23294895_X.1	20	23294896	0.00139
Circumf erence	oar3_OAR20_27111870_dup	20	27111870	0.00114
Circumf erence	OAR20_34014200.1	20	34014200	0.00027272
Circumf erence	OAR20_42945565.1	20	42945565	0.00116
Circumf erence	OAR20_45364882.1	20	45364882	0.00087014
Circumf erence	OAR20_48651001.1	20	48651001	0.00056111
Circumf erence	s10072.1	21	7795363	0.00146
Circumf erence	OAR21_11273092_X.1	21	9756580	0.00046815
Circumf erence	s62605.1	21	20482181	0.00037411
Circumf erence	s41626.1	21	31227819	0.00159
Circumf erence	OAR21_33775912_X.1	21	33775913	0.00152
Circumf erence	OAR21_35623039.1	21	35623039	0.00164
Circumf erence	oar3_OAR21_39680371	21	39680371	0.00062584
Circumf erence	OAR22_30511327.1	22	30511327	1.3808e-05
Circumf erence	OAR22_41013052.1	22	36276135	3.9315e-05
Circumf erence	s11624.1	22	40073316	0.00159
Circumf erence	Chr22:40722984	22	40722984	0.00075943
Circumf erence	oar3_OAR22_47022491	22	47022491	0.0011
Circumf erence	s29008.1	23	20731087	0.0015
Circumf erence	OAR23_27620367.1	23	27620367	0.0013
Circumf erence	OAR23_28768759.1	23	28768759	0.00023349
Circumf erence	OAR23_31832077.1	23	31832077	0.00052193
Circumf erence	OAR23_32628025.1	23	32628025	4.4302e-05
Circumf erence	s13245.1	23	32846435	0.00037457
Circumf erence	Chr23:33406795	23	33406795	0.00091413
Circumf erence	OAR23_35179361.1	23	35179361	0.00026013
Circumf erence	OAR23_42662066.1	23	42662066	6.6909e-05
Circumf erence	OAR23_43626662.1	23	43626662	0.0001241
Circumf erence	s06112.1	23	44672095	0.00151
Circumf erence	OAR23_59883933.1	23	59883933	0.00161
Circumf erence	OAR23_59952060.1	23	59952060	0.00095145
Circumf erence	oar3_OAR23_62286948	23	62286948	0.00013678
Circumf erence	s33746.1	23	64193563	0.00019484
Circumf erence	OAR24_12006191.1	24	12006191	0.00089342
Circumf erence	OAR24_25044819.1	24	25044819	0.00159
Circumf erence	OAR24_28186386.1	24	28186386	0.0003941
Circumf erence	s13195.1	24	29047220	0.0015
Circumf erence	s01323.1	24	42294818	0.00105
Circumf erence	s12019.1	25	5827051	0.00011059
Circumf erence	s53200.1	25	6565314	0.00077096
Circumf erence	OAR25_9378394.1	25	9378394	0.00019959
Circumf erence	OAR25_10278164.1	25	10278164	0.00018521
Circumf erence	OAR25_17931821.1	25	17931821	2.3063e-05
Circumf erence	OAR25_20728642.1	25	20728642	0.00163
Circumf erence	OAR25_24060638.1	25	24060638	0.00012955
Circumf erence	s14922.1	25	35254639	0.00077442
Circumf erence	OAR25_37746412.1	25	37746412	0.00023948
Circumf erence	OAR25_38526396.1	25	38526396	0.00010141
Circumf erence	OAR26_20228322.1	26	20228322	0.00128
Circumf erence	OAR26_36350340.1	26	36350340	0.00011059
Circumf erence	oar3_OAR26_40562468	26	40562468	0.00074353
Circumf erence	OARX_24174492.1	27	24174492	0.00159
Circumf erence	OARX_25389769.1	27	25389769	7.1123e-05
Circumf erence	OARX_25770728.1	27	25770728	0.00025419
Circumf erence	OARX_27289624.1	27	27289624	0.00023905
Circumf erence	oar3_OARX_35076626	27	35076626	0.00104
Circumf erence	OARX_35326302.1	27	35326302	0.00109
Circumf erence	OARX_47429385.1	27	47429385	0.00091605
Circumf erence	s75780.1	27	50819945	0.00159
Circumf erence	DU322639_600.1	27	51771664	0.00138
Circumf erence	oar3_OARX_55536736	27	55536736	0.00052681
Circumf erence	s22414.1	27	62904183	0.00030821
Circumf erence	oar3_OARX_63326791	27	63326791	0.00145
Circumf erence	s11584.1	27	75615039	0.00019184
Circumf erence	OARX_75650109.1	27	75650109	0.00022179
Circumf erence	OARX_75664535.1	27	75664535	0.00022179
Circumf erence	OARX_87058315.1	27	87058315	0.00159
Circumf erence	OARX_106379624.1	27	106379624	0.00088975
Circumf erence	OARX_107205634.1	27	107205634	0.00159
